# Supplementary material for: EMIRGE: reconstruction of full-length ribosomal genes from microbial community short read sequencing data
Source: Genome Biol. 2011 May 19;12(5):R44. doi: 10.1186/gb-2011-12-5-r44 (PMC3219967; doi:10.1186/gb-2011-12-5-r44)
Supplement: Additional file 2 — FASTA-formatted file containing EMIRGE-reconstructed sequences from the complex simulated microbial community. [file gb-2011-12-5-r44-S2.FASTA]

>EMIRGE_146 11.2045 ABYS02000004.141995.143513 Prior=0.112045 Length=1519 NormPrior=0.107659
AGGGTTCGATTCTGGCTCAGGATGAACGCTGGCGGCGTGCTTAACACATGCAAGTCGAAC
GGGATCGGCTGGAGCTTGCTCCGGCCGTGAGAGTGGCGAACGGGTGAGTAATGCGTGACC
GACCTGCCCCGTACACCGGAATAGCTCCTGGAAACGGGTGGTAATGCCGGATGCTCCAGT
CCATCGCATGGTGGTCTGGGAAAGATTTTATCGGTATGGGATGGGGTCGCGTCCTATCAG
GTAGTCGGCGGGGTAACGGCCCACCGAGCCTACGACGGGTAGCCGGCCTGAGAGGGCGAC
CGGCCACATTGGGACTGAGATACGGCCCAGACTCCTACGGGAGGCAGCAGTGGGGAATAT
TGCACAATGGGCGCAAGCCTGATGCAGCGACGCCGCGTGCGGGATGACGGCCTTCGGGTT
GTAAACCGCTTTTGTTGGGGAGCAAGCCTTCGGGTGAGTGTACCCTTCGAATAAGCACCG
GCTAACTACGTGCCAGCAGCCGCGGTAATACGTAGGGTGCAAGCGTTATCCGGAATTATT
GGGCGTAAAGAGCTCGTAGGCGGTTCGTCGCGTCCGGTGTGAAAGTCCATCGCTTAACGG
TGGATCTGCGCCGGGTACGGGCGGGCTGGAGTGCGGTAGGGGAGACTGGAATTCCCGGTG
TAACGGTGGAATGTGTAGATATCGGGAAGAACACCAATGGCGAAGGCAGGTCTCTGGGCC
GTTACTGACGCTGAGGAGCGAAAGCGTGGGGAGCGAACAGGATTAGATACCCTGGTAGTC
CACGCCGTAAACGGTGGATGCTGGATGTGGGGCCCATTCCACGGGTTCCGTGTCGGAGCT
AACGCGTTAAGCATCCCGCCTGGGGAGTACGGCCGCAAGGCTAAAACTCAAAGAAATTGA
CGGGGGCCCGCACAAGCGGCGGAGCATGCGGATTAATTCGATGCAACGCGAAGAACCTTA
CCTGGGCTTGACATGTTCCCGACAGCCCCAGAGATGGGGCCTCCCTTCGGGGCGGGTTCA
CAGGTGGTGCATGGTCGTCGTCAGCTCGTGTCGTGAGATGTTGGGTTAAGTCCCGCAACG
AGCGCAACCCTCGCCCCGTGTTGCCAGCACATGATGGTGGGAACTCACGGGGGACCGCCG
GGGTTAACTCGGAGGAAGGTGGGGATGACGTCAGATCATCATGCCCCTTACGTCCAGGGC
TTCACGCATGCTACAATGGCCGGTACAACGGGATGCGACATGGCGACATGGAGCGGATCC
CTGAAAACCGGTCTCAGTTCGGATTGGAGTCTGCAACCCGACTCCATGAAGGCGGAGTCG
CTAGTAATCGCGAATCAGCAACGTCGCGGTGAATGCGTTCCCGGGCCTTGTACACACCGC
CCGTCAAGTCATGAAAGTGGGTAGCACCCGAAGCCGGTGGCCCAACCAGTTCGCTGGGGG
GAGCCGTCTAAGGTGAGACTCGTGATTGGGACTAAGTCGTAACAAGGTAGCCGTACCGGA
AGGTGCGGCTGGATCACCT
>EMIRGE_77 10.9988 ABXB03000004.246163.247696 Prior=0.109988 Length=1534 NormPrior=0.104649
AGGGTTCGATTCTGGCTCAGGATGAACGCTGGCGGCGTGCTTAACACATGCAAGTCGAAC
GGGATCCGGCCGAGCTTGTCTTGGCTGGTGAGAGTGGCGAACGGGTGAGTAATGCGTGAC
CAACCTGCCTTGTGCACCGGAATAGCTCCTGGAAACGGGTGGTAATACCGGATGTTCCGC
TCCATCGCATGGTGGTGTGGGAAATGCTTTTGCGGCATGGGATGGGGTCGCGTCCTATCA
GCTTGTTGGCGGGGTGACGGCCCACCAAGGCTTTGACGGGTAGCCGGCCTGAGAGGGTGA
CCGGCCACATTGGGACTGAGATACGGCCCAGACTCCTACGGGAGGCAGCAGTGGGGAATA
TTGCACAATGGGCGCAAGCCTGATGCAGCGACGCCGCGTGCGGGATGGAGGCCTTCGGGT
TGTAAACCGCTTTTGATTGTCAGCAAGGCGTCCTTTCGGGGATGTTGAGTGTAGCTTTCG
AATAAGCACCGGCTAACTACGTGCCAGCAGCCGCGGTAATACGTAGGGTGCAAGCGTTAT
CCGGAATTATTGGGCGTAAAGGGCTCGTAGGCGGTTCGTCGCGTCCGGTGTGAAAGTCCA
TCGCTTAACGGTGGATCTGCGCCGGGTACGGGCGGGCTGGAGTGCGGTAGGGGAGACTGG
AATTCCCGGTGTAACGGTGGAATGTGTAGATATCGGGAAGAACACCAATGGCGAAGGCAG
GTCTCTGGGCCGTTACTGACGCTGAGGAGCGAAAGCGTGGGGAGCGAACAGGATTAGATA
CCCTGGTAGTCCACGCCGTAAACGGTGGATGCTGGATGTGGGGCCCTTTTTCCGGGTCCT
GTGTCGGAGCTAACGCGTTAAGCATCCCGCCTGGGGAGTACGGCCGCAAGGCTAAAACTC
AAAGAAATTGACGGGGGCCCGCACAAGCGGCGGAGCATGCGGATTAATTCGATGCAACGC
GAAGAACCTTACCTGGGCTTGACATGTTCCGGATCGCCCCAGAGATGGGGTTTCCCTTCG
GGGCCGGTTCACAGGTGGTGCATGGTCGTCGTCAGCTCGTGTCGTGAGATGTTGGGTTAA
GTCCCGCAACGAGCGCAACCCTCGCCGCGTGTTGCCAGCGGGTCATGCCGGGAACTCACG
TGGGACCGCCGGGGTCAACTCGGAGGAAGGTGGGGATGACGTCAGATCATCATGCCCCTT
ACGTCCAGGGCTTCACGCATGCTACAATGGCCGGTACAACGGGATGCGACACCGTGAGGT
GGGGCGGATCCCTGAAAACCGGTCTCAGTTCGGATCGCAGTCTGCAACCCGACTGCGTGA
AGGCGGAGTCGCTAGTAATCGCAGATCAGCAACGCTGCGGTGAATGCGTTCCCGGGCCTT
GTACACACCGCCCGTCAAGTCATGAAAGTGGGTAGCACCCGAAGCCGGTGGCCCGACCGC
CTTGTGTGGGGGGAGCCGTCTAAGGTGAGACTCGTGATTGGGACTAAGTCGTAACAAGGT
AGCCGTACCGGAAGGTGCGGCTGGATCACCTCCT
>EMIRGE_531 9.7765 GQ418158.1.1463 Prior=0.097765 Length=1463 NormPrior=0.097534
ATTGAACGCTGGCGGCAGGCCTAACACATGCAAGTCGAACGGTAGCACAGAGAGCTTGCT
CTCGGGTGACGAGTGGCGGACGGGTGAGTAATGTCTGGGAAACTGCCCGATGGAGGGGGA
TAACTACTGGAAACGGTAGCTAATACCGCATAACGTCGCAAGACCAAAGAGGGGGACCTT
CGGGCCTCTTGCCATCGGATGTGCCCAGATGGGATTAGCTTGTAGGTGGGGTAACGGCTC
ACCTAGGCGACGATCCCTAGCTGGTCTGAGAGGATGACCAGCCACACTGGAACTGAGACA
CGGTCCAGACTCCTACGGGAGGCAGCAGTGGGGAATATTGCACAATGGGCGCAAGCCTGA
TGCAGCCATGCCGCGTGTATGAAGAAGGCCTTCGGGTTGTAAAGTACTTTCAGCGAGGAG
GAAGGCGTTGTGGTTAATAACCACAGCGATTGACGTTACTCGCAGAAGAAGCACCGGCTA
ACTCCGTGCCAGCAGCCGCGGTAATACGGAGGGTGCAAGCGTTAATCGGAATTACTGGGC
GTAAAGCGCACGCAGGCGGTTTGTTAAGTCAGATGTGAAATCCCCGGGCTCAACCTGGGA
ACTGCATTTGAAACTGGCAAGCTTGAGTCTCGTAGAGGGGGGTAGAATTCCAGGTGTAGC
GGTGAAATGCGTAGAGATCTGGAGGAATACCGGTGGCGAAGGCGGCCCCCTGGACGAAGA
CTGACGCTCAGGTGCGAAAGCGTGGGGAGCAAACAGGATTAGATACCCTGGTAGTCCACG
CCGTAAACGATGTCTATTTGGAGGTTGTGCCCTTGAGGCGTGGCTTCCGGAGCTAACGCG
TTAAATAGACCGCCTGGGGAGTACGGCCGCAAGGTTAAAACTCAAATGAATTGACGGGGG
CCCGCACAAGCGGTGGAGCATGTGGTTTAATTCGATGCAACGCGAAGAACCTTACCTACT
CTTGACATCCACGGAATTTGGCAGAGATGCCTTAGTGCCTTCGGGAACCGTGAGACAGGT
GCTGCATGGCTGTCGTCAGCTCGTGTTGTGAAATGTTGGGTTAAGTCCCGCAACGAGCGC
AACCCTTATCCTTTGTTGCCAGCGGTTCGGCCGGGAACTCAAAGGAGACTGCCAGTGATA
AACTGGAGGAAGGTGGGGATGACGTCAAGTCATCATGGCCCTTACGAGTAGGGCTACACA
CGTGCTACAATGGCATATACAAAGAGAAGCGACCTCGCGAGAGCAAGCGGACCTCATAAA
GTATGTCGTAGTCCGGATTGGAGTCTGCAACTCGACTCCATGAAGTCGGAATCGCTAGTA
ATCGTGGATCAGAATGCCACGGTGAATACGTTCCCGGGCCTTGTACACACCGCCCGTCAC
ACCATGGGAGTGGGTTGCAAAAGAAGTAGGTAGCTTAACCTTCGGGAGGGCGCTTACCAC
TTTGTGATTCATGACTGGGGTGA
>EMIRGE_1329 9.7502 DQ807565.1.1392 Prior=0.097502 Length=1392 NormPrior=0.102233
AATGTTTGATCCTGGCTCAGGATGAACGCTGGCGGCGTGCTTAACACATGCAAGTCGAAC
GAAGCACTTTATTTGATTTCTTCGGAATGAAGATTTTGTGACTGAGTGGCGGACGGGTGA
GTAACGCGTGGGTAACCTGCCTCATACAGGGGGATAACAGTTGGAAACGACTGCTAATAC
CGCATAAGCGCACAGGGTCGCATGACCTGGTGTGAAAAACTCCGGTGGTATGAGATGGAC
CCGCGTCTGATTAGCCAGTTGGTGGGGTAACGGCCTACCAAAGCGACGATCAGTAGCCGA
CCTGAGAGGGTGACCGGCCACATTGGGACTGAGACACGGCCCAAACTCCTACGGGAGGCA
GCAGTGGGGAATATTGCACAATGGGGGAAACCCTGATGCAGCGACGCCGCGTGAGCGAAG
AAGTATTTCGGTATGTAAAGCTCTATCAGCAGGGAAGAAGAAATGACGGTACCTGACTAA
GAAGCACCGGCTAAATACGTGCCAGCAGCCGCGGTAATACGTATGGTGCAAGCGTTATCC
GGATTTACTGGGTGTAAAGGGAGCGCAGGCGGTACGGCAAGTCTGATGTGAAAGCCCGGG
GCTCAACCCCGGTACTGCATTGGAAACTGTCGGACTAGAGTGTCGGAGGGGTAAGTGGAA
TTCCTAGTGTAGCGGTGAAATGCGTAGATATTAGGAGGAACACCAGTGGCGAAGGCGGCT
TACTGGACGATTACTGACGCTGAGGCTCGAAAGCGTGGGGAGCAAACAGGATTAGATACC
CTGGTAGTCCACGCCGTAAACGATGAATACTAGGTGTCGGGGAGCATTGCTCTTCGGTGC
CGCAGCAAACGCAATAAGTATTCCACCTGGGGAGTACGTTCGCAAGAATGAAACTCAAAG
GAATTGACGGGGACCCGCACAAGCGGTGGAGCATGTGGTTTAATTCGAAGCAACGCGAAG
AACCTTACCAAGTCTTGACATCCCGATGACAGAACATGTAATGTGTTTTCTCTTCGGAGC
ATCGGTGACAGGTGGTGCATGGTTGTCGTCAGCTCGTGTCGTGAGATGTTGGGTTAAGTC
CCGCAACGAGCGCAACCCCTATTCTTAGTAGCCAGCGGGTAAGCCGGGCACTCTAGGGAG
ACTGCCAGGGATAACCTGGAGGAAGGTGGGGATGACGTCAAATCATCATGCCCCTTATGA
CTTGGGCTACACACGTGCTACAATGGCGTAAACAAAGGGAAGCGAGCCTGCGAGGGGGAG
CAAATCTCAAAAATAACGTCTCAGTTCGGACTGCAGTCTGCAACTCGACTGCACGAAGCT
GGAATCGCTAGTAATCGCGAATCAGAATGTCGCGGTGAATACGTTCCCGGGTCTTGTACA
CACCGCCCGTCA
>EMIRGE_2289 8.7255 AY977420.1.1354 Prior=0.087255 Length=1354 NormPrior=0.094056
GATGAACGCTGGCGGCGTGCTTAACACATGCAAGTCGAACGAAGCACTTTACCTGATTTC
CTTCGGGGATGATTGTTCTGTGACTGAGTGGCGGACGGGTGAGTAACGCGTGGATAACCT
GCCTCACACAGGGGGATAACAGTTGGAAACGACTGCTAATACCGCATAAGCGCACAGCAC
CGCATGGTGCAGTGTGAAAAACTCCGGTGGTGTGAGATGGATCCGCGTCTGATTAGCTTG
TTGGCGGGGTAACGGCCCACCAAGGCGACGATCAGTAGCCGGCCTGAGAGGGCGACCGGC
CACATTGGGACTGAGACACGGCCCAGACTCCTACGGGAGGCAGCAGTGGGGAATATTGCA
CAATGGGGGAAACCCTGATGCAGCGACGCCGCGTGAGCGATGAAGTATTTCGGTATGTAA
AGCTCTATCAGCAGGGAAGATAATGACGGTACCTGACTAAGAAGCTCCGGCTAAATACGT
GCCAGCAGCCGCGGTAATACGTATGGAGCAAGCGTTATCCGGATTTACTGGGTGTAAAGG
GAGCGTAGGCGGTCCTGCAAGTCTGATGTGAAAGGCCGGGGCTCAACCCCGGGACTGCAT
TGGAAACTGTAGGACTAGAGTGTCGGAGGGGTAAGTGGAATTCCTAGTGTAGCGGTGAAA
TGCGTAGATATTAGGAGGAACACCAGTGGCGAAGGCGGCTTACTGGACGACTACTGACGC
TGAGGCTCGAAAGCGTGGGGAGCAAACAGGATTAGATACCCTGGTAGTCCACGCCGTAAA
CGATGAATACTAGGTGTTGGCAGGTAAGACCTGTCGGTGCCGCAGCAAACGCAATAAGTA
TTCCACCTGGGGAGTACGTTCGCAAGAATGAAACTCAAAGGAATTGACGGGGACCCGCAC
AAGCGGTGGAGCATGTGGTTTAATTCGAAGCAACGCGAAGAACCTTACCAAGTCTTGACA
TCCCGGTGACAGAACATGTAATGTGTTTTCCCTTCGGGGCACCGGTGACAGGTGGTGCAT
GGTTGTCGTCAGCTCGTGTCGTGAGATGTTGGGTTAAGTCCCGCAACGAGCGCAACCCTT
ATCCCCAGTAGCCAGCATTTCGGATGGGCACTCTGTGGAGACTGCCAGGGACAACCTGGA
GGAAGGTGGGGATGACGTCAAATCATCATGCCCCTTATGACTTGGGCTACACACGTGCTA
CAATGGCGTAAACAAAGGGAAGCGAGACCGCGAGGTGGAGCAAATCCCAAAAATAACGTC
CCAGTTCGGATTGTAGTCTGCAACTCGACTACATGAAGCTGGTATCGCTAGTAATCGCAG
ATCAGAATGCTGCGGTGAATACGTTCCCGGGTCT
>EMIRGE_120 5.5111 ACBX02000014.1229.2751 Prior=0.055111 Length=1523 NormPrior=0.052815
AGAGTTTGATCCTGGCTCAGGATGAACGCTAGCTACAGGCTTAACACATGCAAGTCGAGG
GGAAACGACATCAAAAGCTTGCTTTTGATGGGCGTCGACCGGCGCACGGGTGAGTAACGC
GTATCCAACCTGCCCACCACTTGGGGATAACCTTGCGAAAGTAAGACTAATACCCAATGA
TATCTCTAGAAGACATCTGAAAGAGATTAAAGATTTATCGGTGATGGATGGGGATGCGTC
TGATTACCTTGTTGGCGGGGTAACGGCCCACCAAGGCGACGATCAGTAGGGGTTCTGAGA
GGAAGGTCCCCCACATTGGAACTGAGACACGGTCCAAACTCCTACGGGAGGCAGCAGTGA
GGAATATTGGTCAATGGACGAGAGTCTGAACCAGCCAAGTAGCGTGCAGGATGACGGCCC
TATGGGTTGTAAACTGCTTTTATAAGGGAATAAAGTGAGCCTCGTGAGGCTTTTTGCATG
TACCTTATGAATAAGGACCGGCTAATTCCGTGCCAGCAGCCGCGGTAATACGGAAGGTCC
GGGCGTTATCCGGATTTATTGGGTTTAAAGGGAGCGTAGGCCGGAGATTAAGCGTGTTGT
GAAATGTAGACGCTCAACGTCTGCACTGCAGCGCGAACTGGTTTCCTTGAGTACGCACAA
AGTGGGCGGAATTCGTGGTGTAGCGGTGAAATGCTTAGATATCACGAAGAACTCCGATTG
CGAAGGCAGCTCACTGGAGCGCAACTGACGCTGAAGCTCGAAAGTGCGGGTATCGAACAG
GATTAGATACCCTGGTAGTCCGCACGGTAAACGATGGATGCCCGCTGTTGGTCTGAACAG
GTCAGCGGCCAAGCGAAAGCATTAAGCATCCCACCTGGGGAGTACGCCGGCAACGGTGAA
ACTCAAAGGAATTGACGGGGGCCCGCACAAGCGGAGGAACATGTGGTTTAATTCGATGAT
ACGCGAGGAACCTTACCCGGGCTTGAATTGCAGAGGAAGGATTTGGAGACAATGACGCCC
TTCGGGGCCTCTGTGAAGGTGCTGCATGGTTGTCGTCAGCTCGTGCCGTGAGGTGTCGGC
TTAAGTGCCATAACGAGCGCAACCCCTCTCCTTAGTTGCCATCAGGTCAAGCTGGGCACT
CTGGGGACACTGCCACCGTAAGGTGTGAGGAAGGTGGGGATGACGTCAAATCAGCACGGC
CCTTACGTCCGGGGCTACACACGTGTTACAATGGCAGGTACAGAGAGACGGTTGTACGTA
AGTACGATCAAATCCTTAAAGCCTGTCTCAGTTCGGACTGGGGTCTGCAACCCGACCCCA
CGAAGCTGGATTCGCTAGTAATCGCGCATCAGCCATGGCGCGGTGAATACGTTCCCGGGC
CTTGTACACACCGCCCGTCAAGCCATGAAAGCCGGGGGCGCCTAAAGTCCGTGACCGTAA
GGAGCGGCCTAGGGCGAAACTGGTAATTGGGGCTAAGTCGTAACAAGGTAGCCGTACCGG
AAGGTGCGGCTGGAACACCTCCT
>EMIRGE_37 5.3820 BAAV01000411.1778.3329 Prior=0.053820 Length=1552 NormPrior=0.050614
AGAGTTTGATCCTGGCTCAGGACGAACGCTGGCGGCGTGCTTAACACATGCAAGTCGAAC
GAGACGATTGAAAGCTTGCTTTTGAAAGTCGAGTGGCAAACGGGTGAGTAACGCGTAGAC
AACCTGCCGTAAAGATGGGGACAACAGTCCGAAAGGACTGCTAATACCGAATGTTGTGGA
ACTTCCGCATGGGAGCTCTACTAAAGATGGCCTCTACTTGTAAGCTATCGCTTTACGATG
GGTCTGCGTCTGATTAGCTAGTTGGTGGGGTAATGGCTTACCAAGGCGACGATCAGTAGC
CGGTCTGAGAGGATGAACGGCCACATTGGAACTGAGACACGGTCCAGACTCCTACGGGAG
GCAGCAGTGGGGAATCTTCCGCAATGGGCGCAAGCCTGACGGAGCAACGCCGCGTGAGTG
AAGAAGGGTTTCGACTCGTAAAGCTCTGTTGTCGGGGACGAATGTGGAGATGGTGAATAA
CCATTTCCAATGACGGTACCTGACGAGGAAGCCACGGCTAACTACGTGCCAGCAGCCGCG
GTAATACGTAGGTGGCGAGCGTTGTCCGGAATTATTGGGCGTAAAGGGAGCGCAGGCGGG
AGATCAAGTCTATCTTAAAAGTGCGGGGCTCAACCCCGTGAGGGGATGGAAACTGGTCTT
CTTGAGTGCAGGAGAGGAAAGCGGAATTCCTAGTGTAGCGGTGAAATGCGTAGATATTAG
GAGGAACACCAGTGGCGAAGGCGGCTTTCTGGACTGTAACTGACGCTGAGGCTCGAAAGC
GTGGGGAGCGAACAGGATTAGATACCCTGGTAGTCCACGCCGTAAACGATGAATGCTAGG
TGTAGGAGGTATCGACCCCTCCTGTGCCGGAGTTAACGCAATAAGCATTCCGCCTGGGGA
GTACGGCCGCAAGGCTGAAACTCAAAGGAATTGACGGGGGCCCGCACAAGCGGTGGAGTA
TGTGGTTTAATTCGACGCAACGCGAAGAACCTTACCAGGGCTTGACATTGAGTGAAAGAG
CTAGAGATAGCTCCCTCTCTTCGGAGACACGAAAACAGGTGGTGCATGGCTGTCGTCAGC
TCGTGTCGTGAGATGTTGGGTTAAGTCCCGCAACGAGCGCAACCCCTATCCTTTGTTGCC
AGCACGTAATGGTGGGAACTCAAAGGAGACTGCCGCGGACAACGCGGAGGAAGGCGGGGA
TGACGTCAAGTCATCATGCCCCTTATGTCCTGGGCTACACACGTACTACAATGGGATGGA
CAGAGAGCAGCGAAGCCGCGAGGCCAAGCGAACCCCATAAACCATCTCCCAGTTCGGATT
GCAGGCTGCAACCCGCCTGCATGAAGTTGGAATCGCTAGTAATCGCAGGTCAGCATACTG
CGGTGAATACGTTCCCGGGCCTTGTACACACCGCCCGTCACACCACGGAAGTCATTCACA
CCCGAAGCCGGCAGGCTAACCGCAAGGAGGCAGCCGTCTAAGGTGGGGGCGATGACTGGG
GTGAAGTCGTAACAAGGTAGCCGTATCGGAAGGTGCGGCTGGATCACCTCCT
>EMIRGE_1417 5.1697 Y11466.1.1391 Prior=0.051697 Length=1391 NormPrior=0.054244
GGAGTGGCGAACGGGTGAGTAATACATAAGCAATCTGCCCATCGGCCTGGGATAACAGTT
GGAAACGACTGCTAATACCGGATAGGTGATGAAGAGGCATCTCTCGATCATTAAAGTTGG
GATACAACACGGATGGATGAGCTTATGGCGTATTAGCTAGTAGGTGAGGTAACGGCTCAC
CTAGGCGATGATACGTAGCCGACCTGAGAGGGTGACCGGCCACATTGGGACTGAGACACG
GCCCAAACTCCTACGGGAGGCAGCAGTAGGGAATTTTCGGCAATGGGCGAAAGCCTGACC
GAGCAACGCCGCGTGAGTGAAGAAGGCCTTCGGGTTGTAAAGCTCTGTTGTGAAGGAAGA
ACGGCTCATACAGGGAATGGTATGGGAGTGACGGTACTTTACCAGAAAGCCACGGCTAAC
TACGTGCCAGCAGCCGCGGTAATACGTAGGTGGCGAGCGTTATCCGGAATTATTGGGCGT
AAAGGGTGCGCAGGCGGTTTGTTAAGTTTAAGGTGAAAGCGTGGGGCTTAACCCCATATA
GCCTTAGAAACTGACAGACTAGAGTACAGGAGAGGGCAATGGAATTCCATGTGTAGCGGT
AAAATGCGTAGATATATGGAGGAACACCAGTGGCGAAGGCGGTTGCCTGGCCTGTAACTG
ACGCTCATGCACGAAAGCGTGGGGAGCAAATAGGATTAGATACCCTAGTAGTCCACGCCG
TAAACGATGAGAACTAAGTGTTGGGGAAACTCAGTGCTGCAGTTAACGCAATAAGTTCTC
CGCCTGGGGAGTATGCACGCAAGTGTGAAACTCAAAGGAATTGACGGGGGCCCGCACAAG
CGGTGGAGTATGTGGTTTAATTCGACGCAACGCGAAGAACCTTACCAGGTCTTGACATCC
CCTGCAAAGACATAGAGATATGTTGGAGGTTATCAGGGAGACAGGTGGTGCATGGTTGTC
GTCAGCTCGTGTCGTGAGATGTTGGGTTAAGTCCCGCAACGAGCGCAACCCTTGTCTTTA
GTTACTAACATTAAGTTGAGGACTCTAGAGAGACTGCCGGTGACAAACCGGAGGAAGGTG
GGGATGACGTCAAATCATCATGCCCCTTATGACCTGGGCTACACACGTACTACAATGGCG
GATACAACGAGAAGCAAGACAGTGATGTGGAGCAAAACTCAGAAAGTCCGTCTCAGTTCG
GATTGAAGTCTGCAACCCGACTTCATGAAGCCGGAATCGCTAGTAATCGCGGATCAGCAT
GCCGCGGTGAATACGTTCTCGGGCCTTGTACACACCGCCCGTCAAACCATGAGAGTTGGC
AATACCCGAAGCCGGTGGCCTAACCTCGCAAGAGGAGGGAGCCGTCGAAGGTAGGGCTGA
TGATTGGGGTT
>EMIRGE_144 5.1661 DQ905848.1.1520 Prior=0.051661 Length=1520 NormPrior=0.049606
TATGCCGGATGTGTCGGAAATCTCAATTACAATTCACTGGCTCAGGATGAACGCTGGCGG
CGTGCTTAACACATGCAAGTCGAACGGGGTGCTCATGACGGAGGATTCGTCCAACGGATT
GAGTTACCTAGTGGCGGACGGGTGAGTAACGCGTGAGGAACCTGCCTTGGAGAGGGGAAT
AACACTCCGAAAGGAGTGCTAATACCGCATGATGCAGTTGGGTCGCATGGCTCTGACTGC
CAAAGATTTATCGCTCTGAGATGGCCTCGCGTCTGATTAGCTAGTAGGCGGGGTAACGGC
CCACCTAGGCGACGATCAGTAGCCGGACTGAGAGGTTGACCGGCCACATTGGGACTGAGA
CACGGCCCAGACTCCTACGGGAGGCAGCAGTGGGGAATATTGGGCAATGGGCGCAAGCCT
GACCCAGCAACGCCGCGTGAAGGAAGAAGGCTTTCGGGTTGTAAACTTCTTTTGTCGGGG
ACGAAACAAATGACGGTACCCGACGAATAAGCCACGGCTAACTACGTGCCAGCAGCCGCG
GTAATACGTAGGTGGCAAGCGTTATCCGGATTTACTGGGTGTAAAGGGCGTGTAGGCGGG
ATTGCAAGTCAGATGTGAAAACTGGGGGCTCAACCTCCAGCCTGCATTTGAAACTGTAGT
TCTTGAGTGCTGGAGAGGCAATCGGAATTCCGTGTGTAGCGGTGAAATGCGTAGATATAC
GGAGGAACACCAGTGGCGAAGGCGGATTGCTGGACAGTAACTGACGCTGAGGCGCGAAAG
CGTGGGGAGCAAACAGGATTAGATACCCTGGTAGTCCACGCCGTAAACGATGGATACTAG
GTGTGGGGGGTCTGACCCCCTCCGTGCCGCAGTTAACACAATAAGTATCCCACCTGGGGA
GTACGATCGCAAGGTTGAAACTCAAAGGAATTGACGGGGGCCCGCACAAGCGGTGGAGTA
TGTGGTTTAATTCGAAGCAACGCGAAGAACCTTACCAGGGCTTGACATCCCACTAACGAA
GCAGAGATGCATTAGGTGCCCTTCGGGGAAAGTGGAGACAGGTGGTGCATGGTTGTCGTC
AGCTCGTGTCGTGAGATGTTGGGTTAAGTCCCGCAACGAGCGCAACCCTTATTGTTAGTT
GCTACGCAAGAGCACTCTAGCGAGACTGCCGTTGACAAAACGGAGGAAGGTGGGGACGAC
GTCAAATCATCATGCCCCTTATGTCCTGGGCCACACACGTACTACAATGGTGGTTAACAG
AGGGAGGCAATACCGCGAGGTGGAGCAAATCCCTAAAAGCCATCCCAGTTCGGATTGCAG
GCTGAAACCCGCCTGTATGAAGTTGGAATCGCTAGTAATCGCGGATCAGCATGCCGCGGT
GAATACGTTCCCGGGCCTTGTACACACCGCCCGTCACACCATGAGAGTCGGGAACACCCG
AAGTCCGTAGCCTAACCGCAAGGAGGGCGCGGCCGAAGGTGGGTTCGATAATTGGGGTGA
AGTCGTAACAAGGTAGCCGT
>EMIRGE_116 4.8348 AY221993.1.1524 Prior=0.048348 Length=1524 NormPrior=0.046303
GTTTCCCGATTAGATGAGAGTTTGATCCTGGCTCAGGATGAACGCTGGCGGCGTGCTTAA
CACATGCAAGTCGAGCGAAGCACTTTTAAGGAAGTTTTCGGATGGAATTAAAAGTGACTG
AGCGGCGGACGGGTGAGTAACGCGTGGGTAACCTGCCTCATACAGGGGGATAACAGTTGG
AAACGACTGCTAATACCGCATAAGCACACAGTGCCGCATGGTACGGTGTGAAAAACTCCG
GTGGTATGAGATGGACCCGCGTCTGATTAGGTAGTTGGTGAGGTAACGGCCCACCAAGCC
GACGATCAGTAGCCGACCTGAGAGGGTGACCGGCCACATTGGGACTGAGACACGGCCCAA
ACTCCTACGGGAGGCAGCAGTGGGGAATATTGGACAATGGGGGAAACCCTGATCCAGCGA
CGCCGCGTGAGTGAAGAAGTATTTCGGTATGTAAAGCTCTATCAGCAGGGAAGAAAATGA
CGGTACCTGACTAAGAAGCCCCGGCTAACTACGTGCCAGCAGCCGCGGTAATACGTAGGG
GGCAAGCGTTATCCGGATTTACTGGGTGTAAAGGGAGCGTAGACGGCACTGCAAGTCTGG
AGTGAAAGCCCGGGGCTCAACCCCGGGACTGCTTTGGAAACTGTGGTGCTGGAGTGCAGG
AGAGGTAAGTGGAATTCCTAGTGTAGCGGTGAAATGCGTAGATATTAGGAGGAACACCAG
TGGCGAAGGCGGCTTACTGGACTGTAACTGACGTTGAGGCTCGAAAGCGTGGGGAGCAAA
CAGGATTAGATACCCTGGTAGTCCACGCCGTAAACGATGAATACTAGGTGTTGGGGAGCA
AAGCTCTTCGGTGCCGCCGCTAACGCAATAAGTATTCCACCTGGGGAGTACGTTCGCAAG
AATGAAACTCAAAGGAATTGACGGGGACCCGCACAAGCGGTGGAGCATGTGGTTTAATTC
GAAGCAACGCGAAGAACCTTACCAAGTCTTGACATCGGAATGACCGGTCCGTAACGGGGC
CTTCCCTTCGGGGCATTCCAGACAGGTGGTGCATGGTTGTCGTCAGCTCGTGTCGTGAGA
TGTTGGGTTAAGTCCCGCAACGAGCGCAACCCTTATCCTTAGTAGCCAGCAGTTCGGCTG
GGCACCTCTGGGGAGACTGCCAGGGATAACCTGGAGGAAGGTGGGGATGACGTCAAATCA
TCATGCCCCTTATGATTTGGGCTACACACGTGCTACAATGGCGTAAACAAAGGGAAGCAA
AGGAGCGATCTGGAGCAAACCCCAAAAATAACGTCTCAGTTCGGATTGTAGTCTGCAACT
CGACTACATGAAGCTGGAATCGCTAGTAATCGCGGATCAGAATGCCGCGGTGAATACGTT
CCCGGGTCTTGTACACACCGCCCGTCACACCATGGGAGTTGGTAACGCCCGAAGTCAGTG
ACCCAACCGTAAGGAGGGAGCTGCCGAAGGCGGGACTGATAACTGGGGTGAAGTCGTAAC
AAGGTAGCCGTAGATCCCCTAGTC
>EMIRGE_14 2.9369 AY321655.1.1585 Prior=0.029369 Length=1585 NormPrior=0.027044
GTGTTTAGAGTTTGATCCTGGCTCAGGACGAACGCTGGCGGCGTGCTTAACACATGCAAG
TCGAGCGATGAAGCTTCCTTCGGGAAGTGGATTAGCGGCGGACGGGTGAGTAACACGTGG
GCAACCTGCCTCAAAGTGGGGGATAGCCTTCCGAAAGGAAGATTAATACCGCATAACATA
AGAGAATCGCATGATTTTCTTATCAAAGATTTATTGCTTTGAGATGGACCCGCGGCGCAT
TAGCTAGTTGGTAAGGTAACGGCTTACCAAGGCAACGATGCGTAGCCGACCTGAGAGGGT
GATCGGCCACATTGGAACTGAGACACGGTCCCAGATCTCCCTACGGGAGGGCCCAGCAGT
GGGGAAATTATTGGCGCAATTGGGGGAAAAACCCTGACGGCAGGGCAACGCCGCGTTGGG
TGAATGAAGGTTTCTTCCGGATTTGTAAAAAGCCCTTTTGTTTTCTGGGACCGATAAATG
TGACGGTACCCCAGAGGGAAGGAAACCCGCCACGGCTAACTTTACGTGCCCAGCCAGCCG
CCGGGTAATAACGTAGGGTTGGCGAGGCGTTTGGTCCCGGATTTTTACTTGGGCGTAAAA
GGGTGCGGTAAGGCGGATGTTTAAGTTGGGATTGTGAAATCCCCCGGGGCTTTAACCTGG
GGGCTGCATTCCAAACTGGATATCTAGAGTGCAGGAGAGGAAAGCGGAATTCCTAGTGTA
GCGGTGAAATGCGTAGAGATTAGGAAGAACACCAGTGGCGAAGGCGGCTTTCTGGACTGT
AACTGACGCTGAGGCACGAAAGCGTGGGTAGCAAACAGGATTAGATACCCTGGTAGTCCA
CGCCGTAAACGATGGATACTAGGTGTAGGGGGTATCAACTCCCCCCTGTGCCGCAGTTAA
CACAATAAGTATCCCCGCCTGGGGAGTACGGTCGCAAAGATTAAAACTCAAAGGAATTGA
CGGGGGGGCCCCGCACAAGCCAGCGGAACCATGTGGTTTAATTCCAAGCAACGCCGAAGA
ACCTTACCTGGGACTTGACATCCCCTTGCATAGCCTAAAAAATAGGTTAAGCCCCTTTCG
GGGGCCAAGGAAACCAGGTGGTGCCAAGGGTTGTCCCTCCACCCCGTGTCCGGGAAATGT
TTAGGTTTAAGTCCTGCAACCCAGAGCGCAACCCTTGGTTTATTAAGTTGCTACCATTAA
GTTGAGCACCTCTAATGAGACTGCCTGGGTAACCAGGAGGAAGGTGGGGATGACGTCAAA
TCATCATGCCCCTTATGTCCAGGGCTACACACGTGCTACAATGGTAGGTACAATAAGACG
CAAGACCGTGAGGTGGAGCAAAACTTATAAAACCTATCTCAGTTCGGATTGTAGGCTGCA
ACTCGCCTACATGAAGCTGGAGTTGCTAGTAATCGCGAATCAGAATGTCGCGGTGAATAC
GTTCCCGGGCCTTGTACACACCGCCCGTCACACCATGAGAGCTGGTAACACCCGAAGTCC
GTGAGGTAACCGTAAGGAGCCAGCGGCCGAAGGTGGGATTAGTGATTGGGGTGAAGTCGT
AACAAGGTAACCGTAATGGGCTCAT
>EMIRGE_1451 2.5697 FJ370825.1.1391 Prior=0.025697 Length=1391 NormPrior=0.026963
AGAGTTTGATCCTGGCTCAGGATGAACGCTGGCGGCGTGCCTAATACATGCAAGTCGAAC
GCGAGCACTTGTGCTCGAGTGGCGAACGGGTGAGTAATACATAAGTAACCTGCCCTAGAC
AGGGGGATAACTATTGGAAACGATAGCTAAGACCGCATAGGTACGGACACTGCATGGTGA
CCGTATTAAAAGTGCCTCAAAGCACTGGTAGAGGATGGACTTATGGCGCATTAGCTGGTT
GGCGGGGTAACGGCCCACCAAGGCGACGATGCGTAGCCGACCTGAGAGGGTGACCGGCCA
CACTGGGACTGAGACACGGCCCAGACTCCTACGGGAGGCAGCAGTAGGGAATTTTCGGCA
ATGGGGGAAACCCTGACCGAGCAACGCCGCGTGAAGGAAGAAGGTTTTCGGATTGTAAAC
TTCTGTTATAAAGGAAGAACGGCGGCTACAGGAAATGGTAGCCGAGTGACGGTACTTTAT
TAGAAAGCCACGGCTAACTACGTGCCAGCAGCCGCGGTAATACGTAGGTGGCAAGCGTTA
TCCGGAATTATTGGGCGTAAAGAGGGAGCAGGCGGCAGCAAGGGTCTGTGGTGAAAGCCT
GAAGCTTAACTTCAGTAAGCCATAGAAACCAGGCAGCTAGAGTGCAGGAGAGGATCGTGG
AATTCCATGTGTAGCGGTGAAATGCGTAGATATATGGAGGAACACCAGTGGCGAAGGCGA
CGATCTGGCCTGCAACTGACGCTCAGTCCCGAAAGCGTGGGGAGCAAATAGGATTAGATA
CCCTAGTAGTCCACGCCGTAAACGATGAGTACTAAGTGTTGGATGTCAAAGTTCAGTGCT
GCAGTTAACGCAATAAGTACTCCGCCTGAGTAGTACGTTCGCAAGAATGAAACTCAAAGG
AATTGACGGGGGCCCGCACAAGCGGTGGAGCATGTGGTTTAATTCGAAGCAACGCGAAGA
ACCTTACCAGGTCTTGACATACTCATAAAGGCTCCAGAGATGGAGAGATAGCTATATGAG
ATACAGGTGGTGCATGGTTGTCGTCAGCTCGTGTCGTGAGATGTTGGGTTAAGTCCCGCA
ACGAGCGCAACCCTTATCGTTAGTTACCATCATTAAGTTGGGGACTCTAGCGAGACTGCC
AGTGACAAGCTGGAGGAAGGCGGGGATGACGTCAAATCATCATGCCCCTTATGACCTGGG
CTACACACGTGCTACAATGGATGGTGCAGAGGGAAGCGAAGCCGCGAGGTGAAGCAAAAC
CCATAAAACCATTCTCAGTTCGGATTGTAGTCTGCAACTCGACTACATGAAGTTGGAATC
GCTAGTAATCGCGAATCAGCATGTCGCGGTGAATACGTTCTCGGGCCTTGTACACACCGC
CCGTCACACCA
>EMIRGE_178 2.5215 EU373433.1.1512 Prior=0.025215 Length=1512 NormPrior=0.024340
TGATAGAGTTTGATCATGGCTCAGATTGAACGCTGGCGGCAGGCCTAACACATGCAAGTC
GAGCGGTAACAGAAGAAAGCTTGCTTTCTTGCTGACGAGCGGCGGACGGGTGAGTAATGT
ATGGGGATCTGCCCGATAGAGGGGGATAACTACTGGAAACGGTGGCTAATACCGCATGAC
GTCTACGGACCAAAGCAGGGGCTCTTCGGACCTTGCGCTATCGGATGAACCCATATGGGA
TTAGCTAGTAGGTGAGGTAAAGGCTCACCTAGGCGACGATCTCTAGCTGGTCTGAGAGGA
TGATCAGCCACACTGGGACTGAGACACGGCCCAGACTCCTACGGGAGGCAGCAGTGGGGA
ATATTGCACAATGGGCGCAAGCCTGATGCAGCCATGCCGCGTGTATGAAGAAGGCCTTAG
GGTTGTAAAGTACTTTCAGCGGGGAGGAAGGTGATAAAGTTAATACCTTTATCAATTGAC
GTTACCCGCAGAAGAAGCACCGGCTAACTCCGTGCCAGCAGCCGCGGTAATACGGAGGGT
GCAAGCGTTAATCGGAATTACTGGGCGTAAAGCGCACGCAGGCGGTCAATTAAGTCAGAT
GTGAAAGCCCCGAGCTTAACTTGGGAATTGCATCTGAAACTGGTTGGCTAGAGTCTTGTA
GAGGGGGGTAGAATTCCCATCTGTAGCGGTGAAATGCGTAGAGATGTGGAGGAATACCGG
TGGCGAAGGCGGCCCCCTGGACAAAGACTGACGCTCAGGTGCGAAAGCGTGGGGAGCAAA
CAGGATTAGATACCCTGGTAGTCCACGCTGTAAACGATGTCGATTTAGAGGTTGTGGTCT
TGAACCGTGGCTTCTGGAGCTAACGCGTTAAATCGACCGCCTGGGGAGTACGGCCGCAAG
GTTAAAACTCAAATGAATTGACGGGGGCCCGCACAAGCGGTGGAGCATGTGGTTTAATTC
GATGCAACGCGAAGAACCTTACCTACTCTTGACATCCAGCGGATCCTTTAGAGATAGAGG
AGTGCCTTCGGGAACGCTGAGACAGGTGCTGCATGGCTGTCGTCAGCTCGTGTTGTGAAA
TGTTGGGTTAAGTCCCGCAACGAGCGCAACCCTTATCCTTTGTTGCCAGCGCGTGATGGC
GGGAACTCAAAGGAGACTGCCGGTGATAAACCGGAGGAAGGTGGGGATGACGTCAAGTCA
TCATGGCCCTTACGAGTAGGGCTACACACGTGCTACAATGGCAGATACAAAGAGAAGCGA
CCTCGCGAGAGCAAGCGGAACTCATAAAGTCTGTCGTAGTCCGGATTGGAGTCTGCAACT
CGACTCCATGAAGTCGGAATCGCTAGTAATCGTAGATCAGAATGCTACGGTGAATACGTT
CCCGGGCCTTGTACACACCGCCCGTCACACCATGGGAGTGGGTTGCAAAAGAAGTAGGTA
GCTTAACCTTCGGGAGGGCGCTTACCACTTTGTGATTCATGACTGGGGTGAAGTCGTAAC
AAGGTAACCGTA
>EMIRGE_2141 2.2966 AY986262.1.1358 Prior=0.022966 Length=1358 NormPrior=0.024683
GATGAACGCTAGCTACAGGCTTAACACATGCAAGTCGAGGGGCAGCATGAACTTAGCTTG
CTAAGTTTGATGGCGACCGGCGCACGGGTGAGTAACACGTATCCAACCTTCCGTTTACTC
AGGGATAGCCTTTCGAAAGAAAGATTAATACCTGATAGTATGGTGAGATTGCATGATGGC
ACCATTAAAGATTTATTGGTAAACGATGGGGATGCGTTCCATTAGGTAGTAGGCGGGGTA
ACGGCCCACCTAGCCTGCGATGGATAGGGGTTCTGAGAGGAAGGTCCCCCACATTGGAAC
TGAGACACGGTCCAAACTCCTACGGGAGGCAGCAGTGAGGAATATTGGTCAATGGGCGAG
AGCCTGAACCAGCCAAGTAGCGTGAAGGATGAAGGTCCTACGGATTGTAAACTTCTTTTA
TACGGGAATAAAGTTTCCTACGTGTAGGATTTTGTATGTACCGTATGAATAAGCATCGGC
TAACTCCGTGCCAGCAGCCGCGGTAATACGGAGGATGCGAGCGTTATCCGGATTTATTGG
GTTTAAAGGGAGCGCAGACGGGAGATTAAGTCAGTTGTGAAAGTTTGCGGCTCAACCGTA
AAATTGCAGTTGATACTGGTTTCCTTGAGTGCAGTTGAGGCAGGCGGAATTCGTGGTGTA
GCGGTGAAATGCTTAGATATCACGAAGAACCCCGATTGCGAAGGCAGCTTGCTAAACTGT
AACTGACGTTCATGCTCGAAAGTGTGGGTATCAAACAGGATTAGATACCCTGGTAGTCCA
CACGGTAAACGATGGATACTCGCTGTTGGCGATATACTGTCAGCGGCCAAGCGAAAGCAT
TAAGTATCCCACCTGGGGAGTACGCCGGCAACGGTGAAACTCAAAGGAATTGACGGGGGC
CCGCACAAGCGGAGGAACATGTGGTTTAATTCGATGATACGCGAGGAACCTTACCCGGGC
TTAAATTGCAGACGAATTACGAGGAAACTTGTAAGCCGCAAGGCGTCTGTGAAGGTGCTG
CATGGTTGTCGTCAGCTCGTGCCGTGAGGTGTCGGCTTAAGTGCCATAACGAGCGCAACC
CTCGTGGTCAGTTACTAACAGGTTAAGCTGAGGGCTCTGGCCAGACTGCCATCGTAAGAT
GTGAGGAAGGTGGGGATGACGTCAAATCAGCACGGCCCTTACGTCCGGGGCTACACACGT
GTTACAATGGGAGGTACAGAAGGCCGCTACCCGGCAACGGGATGCCAATCCCCAAAACCT
CTCTCAGTTCGGACTGGAGTCTGCAACCCGACTCCACGAAGCTGGATTCGCTAGTAATCG
CGCATCAGCCACGGCGCGGTGAATACGTTCCCGGGCCT
>EMIRGE_2458 2.1475 DQ327163.1.1352 Prior=0.021475 Length=1352 NormPrior=0.023183
GATGAACGCTGGCGGCGTGCTTAACACATGCAAGTCGAGCGAAGCACCTTGACGGATTTC
TTCGGATTGAAGCCTTGGTGACTGAGCGGCGGACGGGTGAGTAACGCGTGGGTAACCTGC
CTCGTACAGGGGGATAACAGTTGGAAACGGCTGCTAATACCGCATAAGCGCACAGTACCG
CATGGTACGGTGTGAAAAACTCCGGTGGTATGAGATGGACCCGCGTCTGATTAGGTAGTT
GGTGGGGTAACGGCCTACCAAGCCGACGATCAGTAGCCGACCTGAGAGGGTGACCGGCCA
CATTGGGACTGAGACACGGCCCAAACTCCTACGGGAGGCAGCAGTGGGGAATATTGCACA
ATGGGGGAAACCCTGATGCAGCGACGCCGCGTGAGCGATGAAGTATTTCGGTATGTAAAG
CTCTATCAGCAGGGAAGAAAATGACGGTACCTGACTAAGAAGCCCCGGCTAACTACGTGC
CAGCAGCCGCGGTAATACGTAGGGGGCAAGCGTTATCCGGATTTACTGGGTGTAAAGGGA
GCGTAGACGGCATGGCAAGCCAGATGTGAAAGCCCGGGGCTCAACCCCGGGACTGCATTT
GGAACTGTCAGGCTAGAGTGTCGGAGAGGAAAGCGGAATTCCTAGTGTAGCGGTGAAATG
CGTAGATATTAGGAGGAACACCAGTGGCGAAGGCGGCTTTCTGGACGATGACTGACGTTG
AGGCTCGAAAGCGTGGGGAGCAAACAGGATTAGATACCCTGGTAGTCCACGCCGTAAACG
ATGAATACTAGGTGTCGGGTGGCAAAGCCATTCGGTGCCGCAGCAAACGCAATAAGTATT
CCACCTGGGGAGTACGTTCGCAAGAATGAAACTCAAAGGAATTGACGGGGACCCGCACAA
GCGGTGGAGCATGTGGTTTAATTCGAAGCAACGCGAAGAACCTTACCTGGTCTTGACATC
CCTCTGACCGCTCTTTAATCGGAGCTTTCCTTCGGGACAGAGGAGACAGGTGGTGCATGG
TTGTCGTCAGCTCGTGTCGTGAGATGTTGGGTTAAGTCCCGCAACGAGCGCAACCCCTAT
CTTTAGTAGCCAGCATTTTGGATGGGCACTCTAGAGAGACTGCCAGGGATAACCTGGAGG
AAGGTGGGGATGACGTCAAATCATCATGCCCCTTATGACCAGGGCTACACACGTGCTACA
ATGGCGTAAACAAAGGGAAGCGAGCCCGCGAGGGGGAGCAAATCCCAAAAATAACGTCTC
AGTTCGGATTGTAGTCTGCAACTCGACTACATGAAGCTGGAATCGCTAGTAATCGCGAAT
CAGAATGTCGCGGTGAATACGTTCCCGGGTCT
>EMIRGE_727 1.6533 ACCI02000101.1.1419 Prior=0.016533 Length=1419 NormPrior=0.017005
GTATGGGGATCTGCCCGATAGAGGGGGATAACTACTGGAAACGGTAGCTAATACCGCATA
ATCTCTAAGGAGCAAAGCAGGGGAACTTCGGTCCTTGCGCTATCGGATGAACCCATATGG
GATTAGCTAGTTGGTGAGGTAATGGCTCACCAAGGCGACGATCCCTAGCTGGTCTGAGAG
GATGATCAGCCACACTGGGACTGAGACACGGCCCAGACTCCTACGGGAGGCAGCAGTGGG
GAATATTGCACAATGGGCGCAAGCCTGATGCAGCCATGCCGCGTGTATGAAGAAGGCCTT
AGGGTTGTAAAGTACTTTCAGTTGGGAGGAAGGCGTTGATGCTAATATCATCAACGATTG
ACGTTACCAACAGAAGAAGCACCGGCTAACTCCGTGCCAGCAGCCGCGGTAATACGGAGG
GTGCAAGCGTTAATCGGAATTACTGGGCGTAAAGCGCACGCAGGCGGTTGATTAAGTTAG
ATGTGAAATCCCCGGGCTTAACCTGGGAATGGCATCTAAGACTGGTCAGCTAGAGTCTTG
TAGAGGGGGGTAGAATTCCATGTGTAGCGGTGAAATGCGTAGAGATGTGGAGGAATACCG
GTGGCGAAGGCGGCCCCCTGGACAAAGACTGACGCTCAGGTGCGAAAGCGTGGGGAGCAA
ACAGGATTAGATACCCTGGTAGTCCACGCTGTAAACGATGTCGATTTGGAGGTTGTTCCC
TTGAGGAGTGGCTTCCGGAGCTAACGCGTTAAATCGACCGCCTGGGGAGTACGGCCGCAA
GGTTAAAACTCAAATGAATTGACGGGGGCCCGCACAAGCGGTGGAGCATGTGGTTTAATT
CGATGCAACGCGAAGAACCTTACCTACTCTTGACATCCAGAGAATTTAGCAGAGATGCTT
TAGTGCCTTCGGGAACTCTGAGACAGGTGCTGCATGGCTGTCGTCAGCTCGTGTTGTGAA
ATGTTGGGTTAAGTCCCGCAACGAGCGCAACCCTTATCCTTTGTTGCCAGCGGTTCGGCC
GGGAACTCAAAGGAGACTGCCAGTGATAAACTGGAGGAAGGTGGGGATGACGTCAAGTCA
TCATGGCCCTTACGAGTAGGGCTACACACGTGCTACAATGGCATATACAAAGAGAAGCGA
CCTCGCGAGAGCAAGCGGACCTCATAAAGTATGTCGTAGTCCGGATTGGAGTCTGCAACT
CGACTCCATGAAGTCGGAATCGCTAGTAATCGTGGATCAGAATGCCACGGTGAATACGTT
CCCGGGCCTTGTACACACCGCCCGTCACACCATGGGAGTGGGTTGCAAAAGAAGTAGGTA
GCTTAACCTTCGGGAGGGCGCTTACCACTTTGTGATTCATGACTGGGGTGAAGTCGTAAC
AAGGTAACCGTAGGGGAACCTGCGGCTGGATCACCTCCT
>EMIRGE_180 1.4513 EU622774.1.1511 Prior=0.014513 Length=1511 NormPrior=0.014019
AAGAGTTTGATCCTGTCTGACGATGAACGCTGGCGGCGTGGTTAACACATGCAAGCCGAA
CGGGGTTTCTATTTTAGAAGCAATTAGCTTGGTAAGGGTGGAAGATTTTGTGACTTAGTG
GCGGACGGGTGAGTAACGCGTGGGTAACCTGCCTTACACAGGGGGATAACAGTTAGAAAT
GACTGCTAATACCGCATAAGCACACAGGGTCGCATGACCTGGTGTGAAAAACTCCGGTGG
TATGAGATGGACCCGCGTCTGATTAGCCAGTTGGTGAGGTAACGGCTCACCAAGGCGACG
ATACATAGCCGACCTGAGAGGGTGATCGGCCACACTGGGACTGAGACACGGCCCAGACTC
CTACGGGAGGCAGCAGTAGGGAATCTTCGGCAATGGGGGCAACCCTGACCGAGCAACGCC
GCGTGAGTGAAGAAGGTTTTCGGATCGTAAAGCTCTGTTGTGGAAAGTTCACACAGTGAC
GGTAACTTACCAGAAAGGGACGGCTAACTACGTGCCAGCAGCCGCGGTAATACGTAGGTC
CCGAGCGTTGTCCGGATTTATTGGGCGTAAAGCGAGCGCAGGCGGTTTAATAAGTCTGAA
GTTAAAGCCCGGGGCTCAACCCCGGGACTGCTTTGGAAACTGTGGTGCTGGAGTGCAGGA
GGGGAGAGTGGAATTCCATGTGTAGCGGTGAAATGCGTAGATATATGGAGGAACACCGGT
GGCGAAAGCGGCTCTCTGGTCTGTAACTGACGCTGAGGCTCGAAAGCGTGGGGAGCAAAC
AGGATTAGATACCCTGGTAGTCCACGCCGTAAACGATGAATACTAGGTGTCGGGGGAGCA
AAGCTCTTCGGTGCCGCCGCTAACGCAATAAGTATTCCACCTGGGGAGTACGTTCGCAAG
AATGAAACTCAAAGGAATTGACGGGGACCCGCACAAGCGGTGGAGCATGTGGTTTAATTC
GAAGCAACGCGAAGAACCTTACCAAGTCTTGACATCGGAATGACCGGTCCGTAACGGGGC
CTTCCCTTCGGAGCATCGGTGACAGGTGGTGCATGGTTGTCGTCAGCTCGTGTCGTGAGA
TGTTGGGTTAAGTCCCGCAACGAGCGCAACCCCTATTCTTAGTAGCCAGCGGGTAAGCCG
GGCACTCTAGGGAGACTGCCAGGGATAACCTGGAGGAAGGTGGGGATGACGTCAAATCAT
CATGCCCCTTATGACTTGGGCTACACACGTGCTACAATGGCGTAAACAAAGGGAAGCGAG
ACCGCGAGGTGGAGCAAATCCCAAAAATAACGTCCCAGTTCGGATTGTAGTCTGCAACTC
GACTACATGAAGCTGGAATCGCTAGTAATCGCGAATCAGAATGTCGCGGTGAATACGTTC
CCGGGTCTTGTACACACCGCCCGTCACACCATGGGAGTCGGAAATGCCCGAAGCCGGTGG
CCTAACCGCAAGGAAGGAGCCGTCGAAGGCAGGTCTGATAACGCGACCGACTCCGTTTAC
TACATACTCCC
>EMIRGE_1644 0.9409 DQ798942.1.1388 Prior=0.009409 Length=1388 NormPrior=0.009894
AGAGTTTGATCCTGGCTCAGGATGAACGCTGGCGGCGTGCTTAACACATGCAAGTCGAAC
GAAGCACTTTACCTGATTTCCTTCGGGGATGATTGTTCTGTGAGTGGCGGACGGGTGAGT
AACGCGTGGATAACCTGCCTCACACAGGGGGATAACAGTTGGAAACGACTGCTAATACCG
CATAAGCGCACAGCACCGCATGGTGCAGTGTGAAAAACTCCGGTGGTGTGAGATGGATCC
GCGTCTGATTAGCTTGTTGGCGGGGTAACGGCCCACCAAGGCGACGATCAGTAGCCGGCC
TGAGAGGGCGACCGGCCACATTGGGACTGAGACACGGCCCAGACTCCTACGGGAGGCAGC
AGTGGGGAATATTGCACAATGGGGGAAACCCTGATGCAGCGACGCCGCGTGAGCGAAGAA
GTATTTCGGTATGTAAAGCTCTATCAGCAGGGAAGAAAATGACGGTACCTGACTAAGAAG
CTCCGGCTAAATACGTGCCAGCAGCCGCGGTAATACGTATGGAGCAAGCGTTATCCGGAT
TTACTGGGTGTAAAGGGAGCGTAGGCGGTCCTGCAAGTCTGGAGTGAAAGCCCGGGGCTC
AACCCCGGGACTGCTTTGGAAACTGTGGTGCTGGAGTGCAGGAGAGGTAAGTGGAATTCC
TAGTGTAGCGGTGAAATGCGTAGATATTAGGAGGAACACCAGTGGCGAAGGCGGCCTGCT
GGGCTTTAACTGACGCTGAGGCTCGAAAGCGTGGGGAGCAAACAGGATTAGATACCCTGG
TAGTCCACGCCGTAAACGATGAATACTAGGTGTTGGGGAGCAAAGCTCTTCGGTGCCGCC
GCTAACGCAATAAGTATTCCACCTGGGGAGTACGTTCGCAAGAATGAAACTCAAAGGAAT
TGACGGGGACCCGCACAAGCGGTGGAGCATGTGGTTTAATTCGAAGCAACGCGAAGAACC
TTACCAAGTCTTGACATCGGAATGACCGGTCCGTAACGGGGCCTTCCCTTCGGAACACCG
GTGACAGGTGGTGCATGGTTGTCGTCAGCTCGTGTCGTGAGATGTTGGGTTAAGTCCCGC
AACGAGCGCAACCCTTATCCTTAGTAGCCAGCAGTTCGGCTGGGCACTCTGGGGAGACTG
CCAGGGATAACCTGGAGGAAGGTGGGGATGACGTCAAATCATCATGCCCCTTATGATTTG
GGCTACACACGTGCTACAATGGCGTAAACAAAGGGAAGCAAAGGAGTGAGGCCGAGCAAA
TCTCAAAAATAACGTCTCAGTTCGGACTGTAGTCTGCAACCCGACTACACGAAGCTGGAA
TCGCTAGTAATCGCAGATCAGAATGCTGCGGTGAATACGTTCCCGGGTCTTGTACACACC
GCCCGTCA
>EMIRGE_1738 0.9288 DQ801032.1.1382 Prior=0.009288 Length=1382 NormPrior=0.009809
AGAGTTTGATCCTGGCTCAGGATGAACGCTGGCGGCGTGCTTAACACATGCAAGTCGAAC
GAAGCACTTCATAAAGCTTGCTTTAAGAAGTGACTTAGTGGCGGACGGGTGAGTAACGCG
TGGGTAACCTGCCTTACACAGGGGGATAACAGTTAGAAATGACTGCTAATACCGCATAAA
ACAGCAGAGTCGCATGACTCAACTGTCAAAGATTTATCGGTGTAAGATGGACCCGCGTCT
GATTAGCTTGTTGGTGGGGTAACGGCCTACCAAGGCGACGATCAGTAGCCGGCCTGAGAG
GGTGAACGGCCACATTGGGACTGAGACACGGCCCAAACTCCTACGGGAGGCAGCAGTGGG
GAATATTGGACAATGGGCGAAAGCCTGATCCAGCGACGCCGCGTGAGCGATGAAGTATTT
CGGTATGTAAAGCTCTATCAGCAGGGAAGAAAACGACGGTACCTGACTAAGAAGCCCCGG
CTAACTACGTGCCAGCAGCCGCGGTAATACGTAGGGGGCAAGCGTTATCCGGATTTACTG
GGTGTAAAGGGAGCGTAGACGGCATCACAAGTCAGAAGTGAAAATCCGGGGCTCAACCCC
GGAACTGCTTTTGAAACTGTGGAGCTGGAGTGCAGGAGAGGTAAGCGGAATTCCTAGTGT
AGCGGTGAAATGCGTAGATATTAGGAGGAACACCAGTGGCGAAGGCGGCTTACTGGACTG
TAACTGACGTTGAGGCTCGAAAGCGTGGGGAGCAAACAGGATTAGATACCCTGGTAGTCC
ACGCCGTAAACGATGAATACTAGGTGTTGGGTTTCATAAGAAGCTCGGTGCCGGCGCAAA
CGCATTAAGTATTCCACCTGGGGAGTACGTTCGCAAGAATGAAACTCAAAGGAATTGACG
GGGACCCGCACAAGCGGTGGAGCATGTGGTTTAATTCGAAGCAACGCGAAGAACCTTACC
AAGTCTTGACATCCCGTTGACCTGTTATGTAATGTAACATCTCTTCGGAGCAACGGAGAC
AGGTGGTGCATGGTTGTCGTCAGCTCGTGTCGTGAGATGTTGGGTTAAGTCCCGCAACGA
GCGCAACCCTTGTCCTTAGTAGCCAGCAGTAAGATGGGCACTCTAGGGAGACTGCCGGGG
ATAACTCGGAGGAAGGTGGGGACGACGTCAAATCATCATGCCCCTTATGACTTGGGCTAC
ACACGTGCTACAATGGCGTAAACAAAGGGAAGCGAACCTGTGAAGGCAAGCAAATCCCAA
AAATAACGTCTCAGTTCGGATTGTAGTCTGCAACTCGACTACATGAAGCTGGAATCGCTA
GTAATCGCAGATCAGAATGCTGCGGTGAATACGTTCCCGGGTCTTGTACACACCGCCCGT
CA
>EMIRGE_2366 0.8508 AY984213.1.1354 Prior=0.008508 Length=1354 NormPrior=0.009171
GATGAACGCTGGCGGCGTGCTTAACACATGCAAGTCGAACGAAGCACTTTAATCGATTTC
TTCGGAATGAAGTTTTAGTGACTGAGTGGCGGACGGGTGAGTAACGCGTGGGTAACCTGC
CTCACACAGGGGGATAACAGTTGGAAACGGCTGCTAATACCGCATAAGCGCACAGTACCG
CATGGTACAGTGTGAAAAACTCCGGTGGTGTGAGATGGACCCGCGTCTGATTAGCTAGTT
GGCAGGGCAACGGCCTACCAAGGCGACGATCAGTAGCCGACCTGAGAGGGTGACCGGCCA
CATTGGGACTGAGACACGGCCCAAACTCCTACGGGAGGCAGCAGTGGGGAATATTGCACA
ATGGGGGAAACCCTGATGCAGCGACGCCGCGTGAGCGAAGAAGTATTTCGGTATGTAAAG
CTCTATCAGCAGGGAAGAAGAAATGACGGTACCTGACTAAGAAGCACCGGCTAAATACGT
GCCAGCAGCCGCGGTAATACGTATGGTGCAAGCGTTATCCGGATTTACTGGGTGTAAAGG
GAGCGCAGGCGGAAGGCTAAGTCTGATGTGAAAGCCCGGGGCTCAACCCCGGTACTGCAT
TGGAAACTGGTCATCTAGAGTGTCGGAGGGGTAAGTGGAATTCCTAGTGTAGCGGTGAAA
TGCGTAGATATTAGGAGGAACACCAGTGGCGAAGGCGGCTTACTGGACGATAACTGACGC
TGAGGCTCGAAAGCGTGGGGAGCAAACAGGATTAGATACCCTCGTAGTCCACGCCGTAAA
CGATGAATACTAGGTGTCGGAAAGCACAGCTTTTCGGTGCCACCGCAAACGCATTAAGTA
TTCCACCTGGGGAGTACGTTCGCAAGAATGAAACTCAAAGGAATTGACGGGGACCCGCAC
AAGCGGTGGAGCATGTGGTTTAATTCGAAGCAACGCGAAGAACCTTACCAAGTCTTGACA
TCCCGGTGACCGGACAGTAATGTGTCCTTTCCTTCGGAACACCGGTGACAGGTGGTGCAT
GGTTGTCGTCAGCTCGTGTCGTGAGATGTTGGGTTAAGTCCCGCAACGAGCGCAACCCTT
ATCCCCAGTAGCCAGCGGTTCGGCCGGGCACTCTGAGGAGACTGCCAGGGATAACCTGGA
GGAAGGTGGGGATGACGTCAAATCATCATGCCCCTTATGACTTGGGCTACACACGTGCTA
CAATGGCGTAAACAAAGGGAAGCGAGACCGTGAGGTGGAGCAAATCCCAAAAATAACGTC
TCAGTTCGGACTGTAGTCTGCAACCCGACTACACGAAGCTGGAATCGCTAGTAATCGCAG
ATCAGAATGCTGCGGTGAATACGTTCCCGGGTCT
>EMIRGE_2230 0.7663 EU764703.1.1356 Prior=0.007663 Length=1356 NormPrior=0.008248
GTTGAACGCTAGCTACAGGCTTAACACATGCAAGTCGAGGGGCAGCATGATTGAAGCTTG
CTTCAATCGATGGCGACCGGCGCACGGGTGAGTAACACGTATCCAACCTGCCGATAACTC
GGGGATAGCCTTTCGAAAGAAAGATTAATACCCGATAGTATAGTTTTTCCGCATGGTTTC
ACTATTAAAGAATTTCGGTTATCGATGGGGATGCGTTCCATTAGATAGTTGGCGGGGTAA
CGGCCCACCAAGTCAACGATGGATAGGGGTTCTGAGAGGAAGGTCCCCCACATTGGAACT
GAGACACGGTCCAAACTCCTACGGGAGGCAGCAGTGAGGAATATTGGTCAATGGACGAGA
GTCTGAACCAGCCAAGTAGCGTGAAGGATGACTGCCCTATGGGTTGTAAACTTCTTTTAT
ACGGGAATAAAGTGGAGTATGCATACTCCTTTGTATGTACCGTATGAATAAGGATCGGCT
AACTCCGTGCCAGCAGCCGCGGTAATACGGAGGATCCGAGCGTTATCCGGATTTATTGGG
TTTAAAGGGAGCGTAGGCGGGTGCTTAAGTCAGTTGTGAAAGTTTGCGGCTCAACCGTAA
AATTGCAGTTGATACTGGGCGCCTTGAGTGCAGCATAGGTAGGCGGAATTCGTGGTGTAG
CGGTGAAATGCTTAGATATCACGAAGAACTCCGATTGCGAAGGCAGCTTACTGGACTGTA
ACTGACGCTGATGCTCGAAAGTGTGGGTATCAAACAGGATTAGATACCCTGGTAGTCCAC
ACAGTAAACGATGAATACTCGCTGTTGGCGATACACAGTCAGCGGCCAAGCGAAAGCATT
AAGTATTCCACCTGGGGAGTACGCCGGCAACGGTGAAACTCAAAGAATTGACGGGGGCCC
GCACAAGCGGAGGAACATGTGGTTTAATTCGATGATACGCGAGGAACCTTACCCGGGCTT
AAATTGCAGCGGAATGTAGTGGAAACATTACAGCCTTCGGGCCGCTGTGAAGGTGCTGCA
TGGTTGTCGTCAGCTCGTGCCGTGAGGTGTCGGCTTAAGTGCCATAACGAGCGCAACCCT
TATCTATAGTTACTATCAGGTCATGCTGAGGACTCTATGGAGACTGCCGTCGTAAGATGT
GAGGAAGGTGGGGATGACGTCAAATCAGCACGGCCCTTACGTCCGGGGCTACACACGTGT
TACAATGGGGGGTACAGAAGGCAGCTACCTGGCGACAGGATGCTAATCCCGAAAACCTCT
CTCAGTTCGGATTGGAGTCTGCAACCCGACTCCATGAAGCTGGATTCGCTAGTAATCGCG
CATCAGCCACGGCGCGGTGAATACGTTCCCGGGCCT
>EMIRGE_255 0.7360 EF403478.1.1500 Prior=0.007360 Length=1500 NormPrior=0.007161
TAGAGTTTGATCCTGGCTCAGGATGAACGCTAGCTACAGGCTTAACACATGCAAGTCGAG
GGGCAGCGGGATTGAAGCTTGCTTCAATCGCCGGCGACCGGCGCACGGGTGAGTAACGCG
TATCCAACCTTCCGTACACTCAGGGATAGCCTTTCGAAAGAAAGATTAATACCTGATGGT
ATGATGAGCTCGTGTATATTCATCATTAAAGATTCATCGGTGTACGATGGGGATGCGTTC
CATTAGGTAGTAGGCGGGGTAACGGCCCACCTAGCCGACGATGGATAGGGGTTCTGAGAG
GAAGGTCCCCCACATTGGAACTGAGACACGGTCCAAACTCCTACGGGAGGCAGCAGTGAG
GAATATTGGTCAATGGACGAGAGTCTGAACCAGCCAAGTAGCGTGAAGGATGAAGGTCCT
ACGGATTGTAAACTTCTTTTATAAGGGAATAAACCCTCCCACGTGTGGGAGCTTGTATGT
ACCTTATGAATAAGCATCGGCTAACTCCGTGCCAGCAGCCGCGGTAATACGGAGGATGCG
AGCGTTATCCGGATTTATTGGGTTTAAAGGGAGCGCAGACGGGTCGTTAAGTCAGCTGTG
AAAGTTTGGGGCTCAACCTTAAAATTGCAGTTGATACTGGCGTCCTTGAGTGCGGTTGAG
GTGTGCGGAATTCGTGGTGTAGCGGTGAAATGCTTAGATATCACGAAGAACTCCGATTGC
GAAGGCAGCACACTAATCCGTAACTGACGTTCATGCTCGAAAGTGTGGGTATCAAACAGG
ATTAGATACCCTGGTAGTCCACACGGTAAACGATGGATACTCGCTGTTGGCGATATACTG
TCAGCGGCTTAGCGAAAGCGTTAAGTATCCCACCTGGGGAGTACGCCGGCAACGGTGAAA
CTCAAAGGAATTGACGGGGGCCCGCACAAGCGGAGGAACATGTGGTTTAATTCGATGATA
CGCGAGGAACCTTACCCGGGCTTAAATTGCAAAGGAATAATCTGGAAACAGATTAGTCTT
CGGACCTTTGTGAAGGTGCTGCATGGTTGTCGTCAGCTCGTGCCGTGAGGTGTCGGCTTA
AGTGCCATAACGAGCGCAACCCTCGTGGTCAGTTACTAACAGGTTAAGCTGAGGGCTCTG
GCCAGACTGCCATCGTAAGATGTGAGGAAGGTGGGGATGACGTCAAATCAGCACGGCCCT
TACGTCCGGGGCTACACACGTGTTACAATGGGCGGTACAGAAGGCAGCTACCTGGCGACA
GGATGCCAATCCCTAAAGCCGCTCTCAGTTCGGACTGGAGTCTGCAACCCGACTCCACGA
AGCTGGATTCGCTAGTAATCGCGCATCAGCCACGGCGCGGTGAATACGTTCCCGGGCCTT
GTACACACCGCCCGTCAAGCCATGAAAGCCGGGGGTACCTGAAGTGCGTAACCGCAAGGA
GCGCCCTAGGGTACCGACGGCAAAACTTGTGATTGGGGTGAAGTCGTAACAAGGTAAGCG
>EMIRGE_400 0.5357 U25952.1.1488 Prior=0.005357 Length=1488 NormPrior=0.005255
GATGAACGCTGGCGGCGTGCTTAACACATGCAAGTCGAACGGGATCCATCAAGCTTGCTT
GGTGGTGAGAGTGGCGAACGGGTGAGTAATGCGTGACCGACCTGCCCCATGCTCCGGAAT
AGCTCCTGGAAACGGGTGGTAATGCCGGATGTTCCACATGATCGCATGTGATTGTGGGAA
AGATTCTATCGGCGTGGGATGGGGTCGCGTCCTATCAGCTTGTTGGTGAGGTAACGGCTC
ACCAAGGCTTCGACGGGTAGCCGGCCTGAGAGGGCGACCGGCCACATTGGGACTGAGATA
CGGCCCAGACTCCTACGGGAGGCAGCAGTGGGGAATATTGCACAATGGGCGCAAGCCTGA
TGCAGCGACGCCGCGTGAGGGATGGAGGCCTTCGGGTTGTAAACCTCTTTTGTTTGGGAG
CAAGCCTTCGGGTGAGTGTACCTTTCGAATAAGCGCCGGCTAACTACGTGCCAGCAGCCG
CGGTAATACGTAGGGCGCAAGCGTTATCCGGATTTATTGGGCGTAAAGGGCTCGTAGGCG
GCTCGTCGCGTCCGGTGTGAAAGTCCATCGCTTAACGGTGGATCTGCGCCGGGTACGGGC
GGGCTGGAGTGCGGTAGGGGAGACTGGAATTCCCGGTGTAACGGTGGAATGTGTAGATAT
CGGGAAGAACACCGATGGCGAAGGCAGGTCTCTGGGCCGTCACTGACGCTGAGGAGCGAA
AGCGTGGGGAGCGAACAGGATTAGATACCCTGGTAGTCCACGCCGTAAACGGTGGACGCT
GGATGTGGGGCACGTTCCACGTGTTCCGTGTCGGAGCTAACGCGTTAAGCGTCCCGCCTG
GGGAGTACGGCCGCAAGGCTAAAACTCAAAGAAATTGACGGGGGCCCGCACAAGCGGCGG
AGCATGCGGATTAATTCGATGCAACGCGAAGAACCTTACCTGGGCTTGACATGTTCCCGA
CGACGCCAGAGATGGCGTTTCCCTTCGGGGCGGGTTCACAGGTGGTGCATGGTCGTCGTC
AGCTCGTGTCGTGAGATGTTGGGTTAAGTCCCGCAACGAGCGCAACCCTCGCCCCGTGTT
GCCAGCACGTTATGGTGGGAACTCACGGGGGACCGCCGGGGTTAACTCGGAGGAAGGTGG
GGATGACGTCAGATCATCATGCCCCTTACGTCCAGGGCTTCACGCATGCTACAATGGCCG
GTACAGCGGGATGCGACATGGCGACATGGAGCGGATCCCTGAAAACCGGTCTCAGTTCGG
ATCGGAGCCTGCAACCCGGCTCCGTGAAGGCGGAGTCGCTAGTAATCGCGGATCAGCAAC
GCCGCGGTGAATGCGTTCCCGGGCCTTGTACACACCGCCCGTCAAGTCATGAAAGTGGGC
AGCACCCGAAGCCGGTGGCCTAACCCCTTGTGGGATGGAGCCGTCTAAGGTGAGGCTCGT
GATTGGGACTAAGTCGTAACAAGGTAGCCGTACCGGAAGGTGCGGCTG
