# Supplementary material for: EMIRGE: reconstruction of full-length ribosomal genes from microbial community short read sequencing data
Source: Genome Biol. 2011 May 19;12(5):R44. doi: 10.1186/gb-2011-12-5-r44 (PMC3219967; doi:10.1186/gb-2011-12-5-r44)
Supplement: Additional file 3 — FASTA-formatted file containing EMIRGE-reconstructed sequences from the natural microbial community. [file gb-2011-12-5-r44-S3.FASTA]

>285|EU707930.1.1699 Prior=0.335639 Length=1699 NormPrior=0.313554
AAGTCTAAGTATAAGCAACTATACGGTGAAACTGCGAATGGCTCATTAAATCAGTTATCG
TTTATTTGATAGTACCTTACTACATGGATAACCGTGGTAATTCTAGAGCTAATACATGCT
AAAAACCCCGACTTCGGAAGGGGTGTATTTATTAGATAAAAAACCAACCCTTCGGGGCTC
CTTGGTGAATCATAATAACTTAACGAATCGCATGGCCTTGCGCCGGCGATGGTTCATTCA
AATTTCTGCCCTATCAACTTTCGATGGTAGGATAGTGGCCTACCATGGTAGCAACGGGTA
ACGGGGTATTAGGGTACGATACCGGAGAGGGAGCCTGAGAAACGGCTACCACATCCAAGG
AAGGCAGCAGGCGCGCAAATTACCCAATCCCGATACGGGGAGGTAGTGACAATAAATACT
GATACAGGGCTCTTTCGGGTCTTGTAATTGGAATGAGTACAATTTAAATCCCTTAACGAG
GAACAATTGGAGGGCAAGTCTGGTGCCAGCAGCCGCGGTAATTCCAGCTCCAATAGCGTA
TATTAAAGTTGTTGCAGTTAAAAAGCTCGTAGTTGAACCTTGGGTCTGGCTGGCCGGTCC
GCCTCACCGCGTGTACTGGTCCGGCCGGACCTTTCCTTCTGGGGAGCCCGCATGCCCTTC
ACTGGGCGTGTCGGGGAACCAGGACTTTTACTTTGAAAAAATTAGAGTGTTCAAAGCAGG
CCTTTGCTCGAATACATTAGCATGGAATAATAGAATAGGACGTGCGGTTCTATTTTGTTG
GTTTCTAGGACCGCCGTAATGATTAATAGGGATAGTCGGGGGCATCCGTATTCAATTGTC
AGAGGTGAAATTCTTGGATTTATTGAAGACGAACTACTGCGAAAGCATTTGCCAAGGATG
TTTTCATTAATCAGTGAACGAAAGTTAGGGGATCGAAGACGATCAGATACCGTCGTAGTC
TTAACCATAAACTATGCCGACTCGGGATCGGTGGGCGTTACTATTTTGACTCCATCGGCA
CCGTACGAGAAATCAAAGTTTTTGGGTTCTGGGGGGAGTATGGTCGCAAGGCTGAAACTT
AAAGAAATTGACGGAAGGGCACCACCAGGCGTGGAGCCTGCGGCTTAATTTGACTCAACA
CGGGGAAACTCACCAGGTCCAGACACAATAAGGATTGACAGATTGAGAGCTCTTTCTTGA
TTTTGTGGGTGGTGGTGCATGGCCGTTCTTAGTTGGTGGAGTGATTTGTCTGCTTAATTG
CGATAACGAACGAGACCTTAACCTGCTAAATAGCCCGGCCCGCTTTGGCGGGTCGCCGGC
TTCTTAGGGGGACTATCGGCTCAAGCCGATGGAAGTTTGAGGCAATAACAGGTCTGTGAT
GCCCTTAGATGTTCTGGGCCGCACGCGCGCTACACTGACAGAGCCAACGAGTTCATTTCC
TTGGCCGGAAGGTCTGGGTAATCTTGTTAAACTCTGTCGTGCTGGGGATAGAGCATTGCA
ATTATTGCTCTTCAACGAGGAATGCCTAGTAAGCGCGTGTCATCAGCACGCGTTGATTAC
GTCCCTGCCCTTTGTACACACCGCCCGTCGCTACTACCGATTGAATGGCTCAGTGAGGCG
TCCGGACTGGCCCAGGGAGGTCGGCAACGACCACCCAGGGCCGGAAAGTTCGTCAAACTT
GGTCATTTAGAGGAAGTAA
>114|DQ469197.1.1772 Prior=0.159902 Length=1772 NormPrior=0.143226
AGAGTTTGATCCTGGCTCAGAACGAACGCTGGCGGCGTGCTTAACACATGCAAGTCCGAC
GTGAAAGGGGAGCAATCCCCCGGTAGGGTGGCGAACGGGTGAGTAAGACATGGGAATCTG
TCCCGGAGATGGGGATATCCTTCCGAAAGGAGGGTTAATACCGAATACCGTCCGGTGGAC
GAGAGTCCATCGGGGAAAGGGAGGCCTCTGGCAACATGCTTCCGCTCCGGGAGGAGCCCA
TGGCCCATCAGCTAGTTGGGAGGGTAACGGCCTACCAAGGCGAAGACGGGTAGCTGGTCT
GAGAGGACGATCAGCCACACTGGCACTGAGACACGGGCCAGACTCCTACGGGAGGCAGCA
GTGAGGAATTTTGCGCAATGGGGGCAACCCTGACGCAGCAACGCCGCGTGTGGGAAGAAG
GCTTTCGGGTTGTAAACCACTTTTGTAAGGGACGAAGTCCCTTCGGCAAATAACCGAGGG
GGATGACGGTACCTTGCGAATAAGCCACGGCTAACTCTGTGCCAGCAGCCGCGGTAAGAC
AGGGGTGGCAAGCGTTGTTCGGAGTAACTGGGCGTAAAGGGTCTGTAGGTGGTTTTTCAA
GTCTTTGGTAAAACGCCGTGGCTCAACCATGGTTTGGCCAAGGAGACTGGGAGACTCGAG
GCTGGGAGAGGGAAGCGGAATTTCTGGTGTAGCGGTGAAATGCGTAGAGATCAGAAAGAA
GGCCGGTGGCGAAGGCGGCTTCCTGGAACAGACCTGACACTGAGAGACGAAAGCGTGGGG
AGCAAACAGGATTAGATACCCTGGTAGTCCACGCCCTAAACGATGGGAACTAAGTGTGGG
GAGCAATCCCCGTGCCGCAGCTAACGCAATAAGTTCCCCGCCTGGGGAGTACGGCCGCAA
GGTTGAAACTCAAAGGAATTGACGGGGGCCCGCACAAGCGGTGGTGCATGTGGTTTAATT
CGACGCAACGCGAGGAACCTTACCTGGGTTTGACATGGCGCTGGTAGTGAACCGAAAGGG
GAACGACCCCGCAAGGGGAGGCGTCACAGGTGCTGCATGGCTGTCGTCAGCTCGTGCCGT
GAGGTGTTGGGTTAAGTCCCGCAACGAGCGCAACCCCCGCCCTTTGTTGCTACCGGGTAA
AGCCGGGCACTCGAAGGGGACTGCCAGCGAAGAGTTGGAGGAAGGTGGGGATGACGTCAA
GTCATCATGGCCTTTATATCCAGGGCGACACACGTGCAACAATGGCCGGTACAGACGGAG
GCGAGCCCGTAAGGGGGAGCAAATCCGAGAAAGCCGGTCTCAGTTCGGATTGAGGTCTGC
AACTCGACCTCATGAAGTCGGAATCGCTAGTAATCGCGTATCAGAACGACGCGGTGAATA
CGTTCCCGGGCCTTGTACACACCGCCCGTCACACCACGAAAGTCTGTTGTACCCGAAGTC
GGTGTCCGAACCCCGCAAGGGGACGAAGCCGCCCAAGGTATGGCCGATGATTGGGGTGAA
GTCGTAACAAGGTAGCCGTAGGGGAACCTGTGGCTGGATCACCTCCTTTCTAGGAGAACG
ACAAAAAGACGAAGGGCTTAGCGATCTGCGCTCCTGTTTAGTACTGTGAAAGATCCCGAA
GGTGGGAGGGTGTCCGGAAGGAAAGAGGACACACCCTGGAGGAGATCGGGACGCGTAACA
GGGTAGCCGTAGAGTTTCATCCTGGCTCAGACTTCGTAACAAGGTATCCGAGGTCGTCAC
AAGGTAGCCGTAAGTCGTAACAGGGTAGCCGA
>477|AABC05000010.30596.32064 Prior=0.110756 Length=1467 NormPrior=0.119831
TCCGGTTGATCCTGCCGGCGGCCACCGCTATCAAGTTCCGACTAAGCCATGCGAGTCAAG
GTATCGTAAGATGCCGGCAAACTGCTCAGTAACACGTGGATAATCTAACCTTGAGTAAGG
GATAACCTCGGGAAACTGAGGATAATACCTTATAATTGCTTAAAACTGGAATGTTTAAGC
AATAAAAGTTCAGACGCTCAAGGATGAGTCTGCGACCTATCAGGTAGTAGGTGGTGTAAT
GGACCACCTAGCCTCAGACGGGTACGGGCCCTGGGAGGGGTAGCCCGGAGATGGACTCTG
AGACATAAGTCCAGGCCCTACGGGGCGCAGCAGGCGCGAACACTGTGCAATGCGCGAAAG
CGCGACACGGGGAGCTTGAGTGTCTTGGCATAGCCAAGACTTTTCTCATTCCTAAAAAGC
ATGAGGAATAAGTGCTGGGTAAGACGGGTGCCAGCCGCCGCGGTAACACCCGCAGCACAA
GTGGTGGTCACTTTTATTGAGCCTAAAGCGTTCGTAGCCGGTTTTGTAAATCTTTAGATA
AAGCCTGAAGCTTAACTCCAGAAAGTCTGAAGAGACTGCAAGACTTGAGATCGGGTGAGG
TTAAACGTACTTTCAGGGTAGGGGTAAAATCCTGTAATCCCGGAAGGACGACCAGTGGCG
AAAGCGTTTAACTAGAACGAATCTGACGGTAAGGAACGAAGGCTAGGGTAGCAAACCGGA
TTAGATACCCGGGTAGTCCTAGCTGTAAACATTGCCCATTTGATGTTGCTTTTCCGTTGA
GGGAAGGCAGTGTCGGAGCGAAGGTGTTAAATGGGCCGCTTGGGAAGTATGGTCGCAAGA
CTGAAACTTAAAGGAATTGGCGGGGGAGCACCGCAACGGGAGGAATGTGCGGTTTAATTG
GATTCAACGCCGGAAAACTCACCGGGAACGACCTGTGCATGAGAGTCAACCTGACGAGTT
TACTCGATAGCAGGAGAGGTGGTGCATGGCCGTCGTCAGCTCGTACCGTAGGGCGTTCAC
TTAAGTGTGATAACGAGCGAGACCCACATCTTTAATTGCAAATGTATATGAGAATATGCA
TGCACTTTAGAGAAACCGCCAGCGCTAAGTTGGAGGAAGGAGTGGTCGACGGCAGGTCAG
TACGCCCCGAATTTCCCGGGCTACACGCGCATTACAAAGAACGGGACAATACGTTGCAAC
CTCGAAAGGGGAAGCTAATCGCGAAACCCGTCCATAGTTAGGATTGAGGGCTGTAACTCG
CCCTCATGAATCTGGATTCCGTAGTAATCGCGGGTCAACAACCCGCGGTGAACATGCCCC
TGCTCCTTGCACACACCGCCCGTCAAACCATCCGAGTTGGTGTTGGATGAGGTTTAATTC
GAGAGGGTTAAATCAAATCTGATGTCGGTGAGGAGGGTTAAGTCGTAACAAGGTATCCGT
AGGGGAACCTGCGGATGGATCACCTCC
>453|X72853.1.1484 Prior=0.102321 Length=1484 NormPrior=0.109437
GAGTTTGATCCTGGCTCAGGACAAACGCTGGCGGCGTGCGTAATACATGCAAGTCGAGCG
GACCTTCGGGTCAGCGGCGGACGGGTGAGGAACACGTGAGTGATCGAGCGAGGAGTGGGG
GATATCGGGCCGAAAGGCGCGGCAATCCCGCATACGTTCCGGGAGACCGGAAGAAAGCCG
GGGAACTGGCGCTCCTTGGGGAGCTCGCGGCCCATTAGCTAGTTGGGGGGGTAAGGGCCT
CCCAAGGCGACGATGGGTAGCCGGCCTGAGAGGGTGATCGGCCACACTGGGACTGAGACA
CGGCCCAGACTCCTACGGGAGGCAGCAGTAGGGAATCTTCCACAATGGGCGCAAGCCTGA
TGGAGCAACGCCGCGTGAGTGAAGACGGCCTTCGGGTTGTAAAGCTCTGTCTGTCGGGAC
GAAGACCGGCCCGGGAGGGCCGGGGAGCCGGTACCGGCGGAGGAAGCCCCTGCAAACTAC
GTGCCAGCAGCCGCGGTAAGACGTAGGGGGCAAGCGTTGTCCGGAATGACTGGGCGTAAA
GGGGCGTGTAGGCGGTGCGATACGTAGCGGTTTTAAGCCTCCGGCTCACCCGGAGGAGGG
CGGCTAAACGGTCGGACTGGAGGGCAGGAGAGGTGCGTGGAATTCCTGGTGGAGCGGTGA
AATGCGTAGAGATCAGGAAGAACACCCGTGGCGAAGGCGGCGCACTGGCCTGGCCCTGAC
GCTGAGGCGCGACAGCGTGGGGAGCGAACGGGATTAGATACCCCGGTAGTCCACGCCGTA
AACGATGGGTACTAGGTGTCGCCCGGGTCCACCGGGCGGTGCCGGAGCTAACGCACTAAG
TACCCCGCCTGGGGAGTACGGCCGCAAGGTTGAAACTCAAAGGAATTGACGGGGGCCCGC
ACAAGCAGTGGAGCATGTGGTTTAATTCGACGCAACGCGCAGAACCTTACCAGGACTGGA
CACGGTCGTGAGCGCCGCGAAAGCGGCGGGCCCTTCGGGGAGCGATCGCAGGTGCTGCAT
GGTTGTCGTCAGCTCGTGTCGTGAGATGTTGGGTTAAGTCCCGCAACGAGCGCAACCCTT
GTCGTGTGTTGCCAGCGGTTCGGCCGGGCACTCACACGAGACTGCCGGTGACAAACCGGA
GGAAGGTGGGGATGACGTCAAATCCGCATGGCCTTGATGTTCTGGGCGACACACGTGCTA
CAATGGGTCCGACAATGGGCGGCGACGGCGCGAGCCGCAGCGAATCCCGCAAACGGATCC
TCAGTTCGGATTGCAGGCTGCAACCCGCCTGCATGAAGCCGGAATTGCTAGTAATCGCCC
ATCAGCACGGGGCGGTGAATTCGTTCCCGGGCCTTGTACACACCGCCCGTCACACCACGA
GAGTTGCCACACCCGAAGCCGGGTGATCCAACCGCCCTACGGGGCGGAGGGTCCCGTCGA
CGGTGGGGTTGGTGATTGGGGTGAAGTCGTAACAAGGTAGCCGT
>484|AADL01001600.23968.25435 Prior=0.098660 Length=1466 NormPrior=0.106817
TCCGGTTGATCCTGCCGGCGGCTACTGCTATCAGGTTTCGACTAAGCCATGCGAGTCAAG
GGGTCGTAAGACACCGGCGTACTGCTCAGTAACACGCGGACAATCTACCCCCAGGTGGGG
GATAACCTCGGGAAACTGAGGCTAATACCCCATAGTTGTCATGTGCTGGAATGCTTTGAC
GATGAAAGAATTTCGCCTGAGGATGAGTCTGCGGCCTATCAGGTAGTATGTGGTGTAAAG
GACCACATAGCCTAAGACGGGTACGGGCCTTGAAAGAGGGAGCCCGGAGATGGACTCTGA
GACACTAGTCCAGGCCCTACGGGGCGCAGCAGGCGCGAAAACTGTGCAATGCGCGCAAGC
GCGACACGGGAAGCCTGAGTGCCTTAACTATGTTAAGGCTTTTCTTGATCCTAAAAAGCT
CAAGGAATAAGAGCTGGGTAAGACGGGTGCCAGCCGCCGCGGTAACACCCGCGGCTCGAG
TGGTAGTCACTTTTATTGAGCCTAAAGCGTTTGTAGCCGGATTTGTAAATCTCTAGGAAA
ATACTTCTGCTTAACTGAAGAAATTTTGGAGAGACTGCAAATCTAGGGACCGGGTGAGGT
TGAATGTACTTCTGGGGTAGGGGTAAAATCCTGTAATCCTGGAAGGACGACCGGTGGCGA
AGGCGTTCAACTAGAACGGATCCGACGGTGAGGAACGAAGGCTAGGGGAGCAAACCGGAT
TAGATACCCGGGTAGTCCTAGCTGTAAACACTGCCCACTTGGTGTTGCATCTCCGGTAAG
GGGGTGCAGTGCCGTAGCGAAGGTGTTAAGTGGGCCGCTTGGGGAGTATGGTCGCAAGGC
TGAAACTTAAAGGAATTGGCGGGGGAGCACCGCAACGGGAGGAGCGTGCGGTTTAATTGG
ATTCAACGCCGGAAAACTCACCGGAGGCGACCTGTGTATGAGAGTCAACCTGATGAATTT
ACTCGATAGCAGGAGAGGTGGTGCATGGCCGTCGTCAGCTCGTACCGTAGGGCGTTCACT
TAAGTGTGATAACGAGCGAGACCCCCATCTTCAATTGCTAAGCTAACCGTGAGGTTGGTA
GAACTTTGAAGGGACCGCCAGTGCAGAACTGGAGGAAGGAGGGGTCGACGGCAGGTCAGT
ACGCCCCGAATCTTCCGGGCAACACGCGCGCTACAAAGGACAGGACAATGGGCTGCGACC
TCGAAAGGGGAAGCCAATCCCGAAACCTGTTCGTAGTTAGGATTGAGGGCTGTAACTCGC
CCTCATGAATCTGGATTCCGTAGTAATCGCGGGTCAACATCCCGCGGTGAATATGCCCCT
GCTCCTTGCACACACCGCCTGTCAAACCATCCGAGCTGGTGTTGGATGAGGGTTAGTTCG
AAAGGGTTGATTCGAATCTGATGTCAGTGAGGAGGGTTAAGTCATAACAAGGTATCCGTA
GGGGAACCTGCGGATGGATCACCTCC
>481|ADCE01000012.46260.47781 Prior=0.047897 Length=1466 NormPrior=0.051857
TCCAGTTGATCCTGCTGGAGGTCACTGCTATTGGGATTCGAATGAGACATGCAAGTTCAT
CTATTAGGTAATAGTAGATTGCGTACGGCTGAGGCAACACATAGATAACGTAACGTTAGG
AAGAGGATATCCTCGGGAAACTGAGGTTAATACTCCATAGCAATAATTTTTGAAATAATT
TTATTGTGAAAGGTTATTTCTAATACCGAAATAATACGCATAACGATCGGTCTATGCCTG
ATTAGACTGTTGGTGAGGTAACGGCTCACCAAATCTTAGATCAGTAGGGGCCATGGAAGT
GGTTTCCCCCAGAAGGGTACTGAGACAAGGACCCTAGCACTACGGTGTGCAGCAGTCCCG
AAAACTCCACAATGCGCGAAAGCGTGATGAGGGAATCCCAAGTGTTCTTTCCGTTTCGGA
AGGAACTTTTGCCACGTTTTGAAATGGCGTGGCGAATAAGGGCTGGGCAAGCGGGTGCCA
GCAGCCGCGGTAATACCTGCGGCCCGAGTTGTGACCATTATTATTGAGTCTAAAGCGTTC
GTAGCTGGTTTGGATAGTTTGTGCTTAAATCTTTTCGTTTAACGGAAAGGCACGGTATAA
ATACTTCTAGACTAGAGGCCGGGAGGGGAGATGGGAACTTTTCGGGTAGGAGTAAAATCC
TTTAATCCGAAAAAGACCACCAATAGCGAAGGCACATCTCCAGAACGGACCTGACGGTGA
GGGACGAAGGCTAGGAGAACAAACCGGATTAGATACCCGGGTAGCCCTAGCAGTAAACGC
TGCTTACTATACGTTGCATTTCCTTGAGGAAATGCAGTGTGACAGCGAAGGCGTTAAGTA
AGCCACTTGGGGAGTATAATCGCAAGGTCGAAACTTAAAGGAATTGGCGGGGGAGCACAA
AAACGGGTGAAATTTGCGGTTTAATTGGATTCAACTCCGGGAATCTTACCAGAAGCGACA
GCAATATGAAGGCCAGTCTGAAGAACTTACCAAATGCGCTGAAAGGTGTTGCATGGCCAT
CATCAGTTAGTATCTTGAGACGTCCCGTTAAGTCGGGTAACTAACAAGACCCTCTTCTAT
ATTTGCTAACATGCAATCCGTTGCGAATGAGCAAAATATAGAGACTGCTTTCGAAAGAAA
GAGGAAGGTGAGGGCGACGGTAGGTCAGTACGACCCTAATCCTCTGGGCTACACGCGAAT
TGCAATGGTAAAGGCAATAGGATGCCACTCCGAAAGGAGGAGCTAATCCCCGAATCTTTA
CCCTAGTTCGAATCGAGGTCTGTAACTCGGCCTCGTGAAGGCGGAATCCGTAGTAACCGC
GTTTCAACAAAGCGCGGTGAATACTTTCCTGCTCCTTGCACACACTGCCCGTCAAACCAA
ACAAGTTGGATTTAGATGAGATTGTCGTTATGCGATAACCGAATCTAGGTTCAGTGAGTA
GGGTTAAGTCGCCACAAGGTAGCCGT
>450|EU419137.1.1485 Prior=0.042110 Length=1485 NormPrior=0.045008
AGGGTTTGATTCTTGCTCAGGACGAACGCTGGCGGCGTGCCTAATCCATGCAAGTCGAGC
GGACCTTCGGGTCAGCGGCGGACGGGTGAGGAACACGTGAGTAACCGGGCATCCGGTGGG
GGATATCGGGCCGAAAGGCGCGGCAATCCCGCATACGGCCCGGGCGGCGCAAGCCGGCCG
GGAAAGGCCTTCGGGTCGCCGGATGGGGGGCTCGCGGCCCATTAGCTAGTTGGGGGGGTA
ACGGCCTCCCAAGGCGACGATGGGTAGCCGGCCTGAGAGGGTGATCGGCCACACTGGGAC
TGAGACACGGCCCAGACTCCTACGGGAGGCAGCAGTAGGGAATCTTCCACAATGGGCGCA
AGCCTGATGGAGCAACGCCGCGTGAGTGAAGACGGCCTTCGGGTTGTAAAGCTCTGTCTG
TCGGGACGAAGACCGGCCCGGGAGGGCCGGGGAGCCGGTACCGGCGAAGGAAGCCCCTGC
AAACTACGTGCCAGCAGCCGCGGTAAGACGTAGGGGGCAAGCGTTGTCCGGAATGACTGG
GCGTAAAGGGCGTGTAGGCGGTGCGATACGTAGCGGTTTTAAGCCTCCGGCTCACCCGGA
GGAGGGCGGCTAAACGGTCGCGCTGGAGGGCAGGAGAGGTGCGTGGAATTCCTGGTGGAG
CGGTGAAATGCGTAGAGATCAGGAAGAACACCCGTGGCGAAGGCGGCGCACTGGCCTGGC
CCTGACGCTGAGGCGCGACAGCGTGGGGAGCGAACGGGATTAGATACCCCGGTAGTCCAC
GCCGTAAACGATGGATACTAGGTGTCGCGGGGGTCCACCCGGCGGTGCCGGAGCTAACGC
ACTAAGTATCCCGCCTGGGGAGTACGGCCGCAAGGTTGAAACTCAAAGGAATTGACGGGG
GCCCGCACAAGCAGTGGAGCATGTGGTTTAATTCGACGCAACGCGCAGAACCTTACCAGG
ACTAGACGGGACCGTGAGCGCCGCGAAAGCGGCGGGCGCCTTCGGGCGAGCGGTCGTCAG
GTGCTGCATGGTTGTCGTCAGCTCGTGTCGTGAGATGTTGGGTTAAGTCCCGCAACGAGC
GCAACCCTCGTCCGATGTTGCCAGCGCCTAGGGCGGGCACTCAACGGAGACTGCCGGTGA
CAAACCGGAGGAAGGTGGGGATGACGTCAAATCCGCATGGCCTTGATGTCCTGGGCCACA
CACGTGCTACAATGGCGCCGACAACGGGCCGCGACCCCGCGAGGGGCAGCGAATCCTTCA
AACGGCGTCTCAGTTCGGATTGCAGGCTGCAACTCGCCTGCATGAAGCCGGAATTGCTAG
TAATCGCGGATCAGCATGCCGCGGTGAATTCGTTCCCGGGCCTTGTACACACCGCCCGTC
ACACCACGAGAGTCGGCCACACCCGAAGCCGGTCGGTCGAACCCTGCGGGGACGACCCCG
TCGACGGTGGGGCGGATGATTGGGGTGAAGTCGTAACAAGGTACC
>483|ACXJ01010163.242.1709 Prior=0.021399 Length=1466 NormPrior=0.023168
CCGGGTTGATCCTGCCGGCGACTACTGCTATCAGGTTCCGACTAAGCCATGCGAGTCAAA
GGGTCGCAAGACACTGGCGTACCGCTCAGTAACACGCGGACAATCTACCCCCAGGTGGGG
TATAACCTCGGGAAACTGAGGGTAATTCCCCATAGTCATTATGTGCTGGAATGCTTTGAT
GATGAAAGTTCCGACGCCTGAGGATGAGTCTGCGGCCTATCAGGTAGTATGTGGCGTAAA
GGACCACATAGCCGTTGACGGGTACGGCCCTGAGAGGGGGAGCCCGGAGATGGACTCTGA
GACACTAGTCCAGGCCCTACGGGGCGCAGCAGGCGCGAAAACTGTGCAATGCGCGAAAGC
GCGACACGGGGAGCCTGAGTGCCTTGACTAAGTCAAGGCTTTTCTTAAGCCTAAAAAGCT
TGAGGAATAAGAGCTGGGTAAGACGGGTGCCAGCCGCCGCGGTAACACCCGCAGCCCGAG
TGGTAGTCACTTTTATTGAGCCTAAAGCGTTCGTAGCCGGTTTTGTAAATCCTCAGACAA
ATTCTCCCGCTTAACGGGAGATACTCTGGAGAGACTGCGAAACTAGGGACCGGGTGAGGT
TGAAGGTACTTCTGGGGTAGGGGTAAAATCCTGTAATCCTGGAAGGACGACCAGTGGCGA
AGGCGTTCAACTAGAACGGATCCGACGGTGAGGAACGAGGGCTAGGGGAGCAAACCGGAT
TAGATACCCGGGTAGTCCTAGCTGTAAACACTGCCCACTTGGTGTTGCTTCTTCTATAGG
GGGGAGCAGTGCCGGAGCGAAGGTGTTAAGTGGGCCGCTTGGGGAGTATGGTCGCAAGGC
TGAAACTTAAAGGAATTGGCGGGGGAGCACCGCAACGGGAGGAGCGTGCGGTTTAATTGG
ATTCAACGCCGGAAAACTCACCGGGAGCGACCTTTGGATGAGAGTCAACCTGACGAGTTT
ACTCGATAGAAGGAGAGGTGGTGCATGGCCGTCGTCAGCTCGTACCGTAGGGCGTTCACT
TAAGTGTGATAACGAGCGAGACCCCCATCCTTAATTGCAAATCTCAGGGTGACTTGAGAT
GCACTTTAAGGAGACCGCCAGCGCTAAGCTGGAGGAAGGAGAGGTCGACGGCAGGTCAGT
ACGCCCCGAATCTCCCGGGCTACACGCGCGCTACAAAGGACAGGACAATGAGATGCGACA
TCGAAAGGTGGAGCTAACCTCGAAACCTGTTCGTAGTTAGGATTGAGGGCTGTAACTCGC
CCTCATGAATGTGGATTCCGTAGTAATCGCGGGTCAACAGCCCGCGGTGAATATGCCCCT
GCTCCTTGCACACACCGCCCGTCAAACCATCCGAGCTGGTGTTGGATGAGGGTATGTTCG
AGAGGACAAACTCGAATCTGATGTCAGTGAGGAGGGTTAAGTCGTAACAAGGTATCCGTA
GGGGAACCTGCGGATGGATCACCTCC
>478|ACXK01000051.16718.18186 Prior=0.020917 Length=1467 NormPrior=0.022631
TCCGGTTGATCCTGCCGGCGGCCACTGCTATCAGGTTTCGACTAAGCCATGCGAGTCATG
GGGTCGCAAGACACCGGCGTACCGCTCAGTAACACGCGGACAATCTAACCCCAGGTGGGG
TATAACCTCGGGAAACTGAGGGTAATTCCCCATAGCTACCATATGCTGGAATGCTTTGGT
GGCAAAAGCTCCGGCGCCTGAGGATGAGTCTGCGGCCTATCAGGTAGTATGTGGTGTAAA
GGACCACATAGCCGAGGACGGGTACGGGCCCTGAGAGGGGGAGCCCGGAGATGGACTCTG
AGACACAAGTCCAGGCCCTACGGGGCGCAGCAGGCGCGAAAACTGTGCAATGCGCGAAAG
CGCGACACGGGAAACCTGAGTGCCTTGACAATGTCAAGGCTTTTCTTAAGCCTAAAAAGC
TTGAGGAATAAGAGCTGGGTAAGACGGGTGCCAGCCGCCGCGGTAACACCCGCAGCTCGA
GTGGTGGTCACTTTTATTGAGCCTAAAGCGTTCGTAGCCGGTCCTGTAAATCTTCAGGAA
AATTCTTCCGCTCAACGGAAGATCCTCTGAAGAGACTGCAGGACTAGGGACCGGGTGGGG
TTGGATGTACTTCTGGGGTAGGGGTAAAATCCTGTAATCCTGGAAGGACAACCGGTGGCG
AAAGCGTCCAACTAGAACGGATCCGACGGTGAGGAACGAGGGCTAGGGGAGCAAACCGGA
TTAGATACCCGGGTAGTCCTAGCTGTAAACACTGCCCACTTGGTGTTGCCCCTTCGTTGA
GAGGGGGCAGTGCCGGAGCGAAGGTGTTAAGTGGGCCGCTTGGGGAGTATGGTCGCAAGG
CTGAAACTTAAAGGAATTGGCGGGGGAGCACCGCAACGGGAGGAGCGTGCGGTTTAATTG
GATTCAACGCCGGAAAACTCACCGGGAGCGACCTTTGGATGAGAGTCAACCTGACGAGTT
TACTCGATAGAAGGAGAGGTGGTGCATGGCCGTCGTCAGCTCGTACCGTAGGGCGTTCAC
TTAAGTGTGATAACGAGCGAGACCCCCATCTTTAATTGCCATGTTGTCTTTGCGGGCAAC
GGCACTTTAGAGGGACCGCCAGCGCTAAGCTGGAGGAAGGAGGGGTCGACGGCAGGTCAG
TACGCCCCGAATCTCCCGGGCTACACGCGCGCTACAAAGGACAGGACAATGAGTTGCGAC
CTCGAAAGGGGTAGCTAACCTCGAAACCTGTTCGTAGTTAGGATTGAGGGCTGTAACTCG
CCCTCATGAATGTGGATTCCGTAGTAATCGCGGGTCAACAGCCCGCGGTGAATATGCCCC
TGCTCCTTGCACACACCGCCCGTCAAACCATCCGAGCTGGTGTTGGATGAGGGTATGCTC
GAGAGAACAAACTCGAATCTGATGTCAGTGAGGAGGGTTAAGTCGTAACAAGGTATCCGT
AGGGGAACCTGCGGATGGATCACCTCC
>409|AADL01002504.219.1776 Prior=0.017405 Length=1544 NormPrior=0.017892
AGAGTTTGATCCTGGCTCAGAACGAACGCTGGCGGCGTGCCTAACACATGCAAGTCCGAC
GTGAAAGGGGAGCAATCCCCCGGTAGGGTGGCAAACGGGTGAGTAAGACATGGGTGATCT
GCCCTGGAGATGGGGATATCCCTCCGAAAGGGGGGGCAATACCGAATAGTATCCGGTTCC
GTGAAGGGGGCCGGGGAAAGGGAGGTCTCTGGTACAAGCTTCCGCTCCTGGATGAGCCCA
TGGCCCATCAGCTAGTTGGTAGGGTAAAGGCCTACCAAGGCGACGACGGGTAGCTGGTCT
GAGAGGACAACCAGCCACACTGGCACTGAGACACGGGCCAGACTCCTACGGGAGGCAGCA
GTGAGGAATATTGCGCAATGGGGGCAACCCTGACGCAGCAACGCCGCGTGTGGGAAGAAG
GCTTTCGGGTTGTAAACCACTTTTGCCCGGGACGAAAGGGGGGGCCTGAATAAGGTCACC
CGATGACGGTACCGGGAGAATAAGCCACGGCTAACTCTGTGCCAGCAGCCGCGGTAAGAC
AGAGGTGGCAAGCGTTGTTCGGAGTTACTGGGCGTAAAGAGTCTGTAGGTGGTCTGTCAA
GTCTTTGGTGAAAGGCCGTGGCTTAACCATGGGAATGCCAAAGAGACTGGCAGACTGGAG
GCTGGGAGAGGGAAGCGGAATTTCTGGTGTAGCGGTGAAATGCGTAGATATCAGAAGGAA
GGCCGGTGGCGAAGGCGGCTTCCTGGAACAGACCTGACACTGAGAGACGAAAGCGTGGGG
AGCAAACAGGATTAGATACCCTGGTAGTCCACGCCCTAAACGATGGGTACTAAGTGTGGG
AGGGTTAAACCTCCCGTGCCGCAGCCAACGCAGTAAGTACCCCGCCTGGGGAGTACGGCC
GCAAGGTTGAAACTCAAAGGAATTGACGGGGGCCCGCACAAGCGGTGGTGCATGTGGTTT
AATTCGACGCAACGCGAAGAACCTTACCTGGGCTTGACATGCCGCGAGTAGGGAACCGAA
AGGGGACCGACCGGTTCAGTCCGGAAGCGGAACAGGTGCTGCATGGCTGTCGTCAGCTCG
TGCCGTGAGGTGTTGGGTTCAGTCCCGCAACGAGCGCAACCCTCGCCCTCTGTTGCCACC
GGGTCATGCCGGGCACTCTGAGGGGACTGCCAGCGACAAGTTGGAGGAAGGAGAGGATGA
CGTCAAGTCATCATGGCCCTTATGCCCAGGGCCACACACGTGCAACAATGGCCGGTACAG
ACGGAAGCAAGACCGAGAGGTGGAGCAAATCCGAGAAAGCCGGTCCCAGTTCGGATTGAG
GTCTGCAACTCGACCTCATGAAGTCGGAATCGCTAGTAATCGCGTATCAGCACGACGCGG
TGAATACGTTCCCGGGCCTTGTACACACCGCCCGTCACACCACGAAAGTCTGTTGTACCT
GAAGTCGGTGCCCCAACCGGAAACGGAGGGAGCCGCCCAAGGTATGGCCGGTAATTGGGG
TGAAGTCGTAACAAGGTAGCCGTAGGGGAACCTGCGGCTGGATC
